# Supplementary material for: Validation of Polygenic Risk Scores for Coronary Heart Disease in a Middle Eastern Cohort Using Whole Genome Sequencing
Source: Circ Genom Precis Med. 2022 Oct 12;15(6):e003712. doi: 10.1161/CIRCGEN.122.003712 (PMC9770120; doi:10.1161/CIRCGEN.122.003712)
Supplement: Supplementary file 2 [file hcg-15-e003712-s002.xlsx]

## Sheet: Table S2
Table S2: Association results of the most significant SNVs (P < 10-4)
Chr	SNV	BP37	Nearest Gene	Minor	Major	MAF	OR [CI]	P	MAF cases	MAF controls	MAF female cases	MAF female controls	MAF male cases	MAF male controls	Nearst Gene Distance	CHD genes within 300KB	Genes within 300KB	Distance with Genes within 300KB	loci	LeadSNPs	Is Lead	rsNAME	P_T2D
16	16:4440745:C:G	4440745	CORO7-PAM16	G	C	0.05861	0.49 [0.37,0.66]	1.69498e-06	0.05112	0.05983	0.04035	0.06032	0.05556	0.0592	0	NA	CORO7-PAM16,CORO7,VASN,DNAJA3,PAM16,GLIS2,RP11-295D4.1,AC005356.1,NMRAL1,HMOX2,TFAP4,CDIP1,RP11-95P2.1,SRL,C16orf96,RP11-709D24.5,SUB1P3,RP11-95P2.3,UBALD1,MGRN1,RN7SL850P,RP11-709D24.6,RP11-95P2.4,ADCY9	0,0,7,-35,35,51,53,62,-71,-84,118,-120,137,149,-166,-169,-172,207,-218,-226,-243,-244,260,275	197	16:4440745:C:G	TRUE	rs917306	7.66231e-06
10	10:132262435:G:A	132262435	RP11-540N6.1	A	G	0.1858	0.66 [0.55,0.78]	1.76758e-06	0.1496	0.1916	0.1418	0.1954	0.1528	0.1867	0	NA	RP11-540N6.1,GLRX3	0,280	154	10:132262435:G:A	TRUE	rs58768859	7.67632e-06
1	1:106181875:C:T	106181875	RP11-251P6.1	T	C	0.4186	1.35 [1.19,1.53]	3.28394e-06	0.4661	0.4109	0.4789	0.4103	0.4608	0.4116	20	NA	RP11-251P6.1,SEPT2P1,RP11-414B7.1,RP11-90H3.2,RP11-90H3.1,RP11-24P14.1	20,-59,204,-251,-252,-288	8	1:106181875:C:T	TRUE	rs12145797	1.5588e-06
4	4:40632608:G:A	40632608	RBM47	A	G	0.3261	0.72 [0.63,0.83]	3.43389e-06	0.2958	0.331	0.3125	0.3282	0.289	0.3347	0	NA	RBM47,NSUN7,MIR4802,RP11-588L15.1,RP11-632F7.1,AC098869.1,APBB2,RP11-632F7.3,RP11-588L15.2,RNU7-74P,CHRNA9	0,-119,128,139,-156,167,-179,-182,203,253,275	65	4:40632608:G:A	TRUE	rs7690530	0.000132361
7	7:47345002:T:C	47345002	TNS3	C	T	0.3796	1.36 [1.19,1.54]	3.5499e-06	0.4135	0.3741	0.4054	0.3749	0.4168	0.3731	0	NA	TNS3,AC004870.3,AC004870.5,AC004901.1,AC004870.4,MRPL42P4	0,226,252,256,278,279	108	7:47345002:T:C	TRUE	rs6959554	1.56124e-05
2	2:44087612:A:G	44087612	ABCG8	G	A	0.08364	1.65 [1.33,2.04]	3.76565e-06	0.1087	0.07944	0.1294	0.07742	0.1001	0.0821	0	DYNC2LI1,PLEKHH2,ABCG5,ABCG8,ABCG8	ABCG8,ABCG5,LRPPRC,RNU6-1048P,DYNC2LI1,RN7SKP66,PLEKHH2,AC011242.5,AC011242.6,AC019129.1,THADA,RNU6-566P	0,22,-26,-32,50,88,92,179,184,-205,264,-294	27	2:44087612:A:G	TRUE	rs114309202	9.65137e-05
3	3:103812426:A:C	103812426	RP11-40M23.1	C	A	0.2904	0.72 [0.62,0.83]	5.31739e-06	0.2474	0.2974	0.2211	0.2936	0.2583	0.3023	30	MIR548A3	RP11-40M23.1,AC016970.1	30,39	50	3:103812426:A:C	TRUE	rs17533293	9.08748e-06
1	1:70186761:G:A	70186761	LRRC7	A	G	0.0129	0.14 [0.06,0.34]	5.36463e-06	0.004073	0.01434	0.003484	0.01405	0.004317	0.01473	0	NA	LRRC7,RP11-379C1.1,RN7SL538P,PIN1P1,RP3-380B4.1,RP11-181B18.1	0,113,-159,-198,286,-293	4	1:70186761:G:A	TRUE	rs866003556	2.56179e-05
4	4:85211944:C:A	85211944	RP11-8L2.1	A	C	0.08866	0.57 [0.45,0.73]	5.39985e-06	0.06687	0.09219	0.0605	0.087	0.06946	0.09896	0	NA	RP11-8L2.1,RP11-274J2.1,RNU6-774P,RP11-42A4.1,NKX6-1,RPL3P13,CDS1	0,45,57,-81,-201,-254,-292	71	4:85211944:C:A	TRUE	rs7438816	1.40011e-05
4	4:11350200:G:A	11350200	MIR572	A	G	0.07864	0.54 [0.41,0.7]	5.44663e-06	0.05179	0.08299	0.03846	0.08209	0.05733	0.08416	-20	NA	MIR572,RNPS1P1,HS3ST1,RNA5SP156,RP11-281P23.1,RP11-281P23.2	-20,-23,-45,-65,-121,-277	59	4:11350200:G:A	TRUE	rs114906338	1.41897e-05
1	1:106179555:T:C	106179555	RP11-251P6.1	C	T	0.4197	1.34 [1.18,1.52]	5.60574e-06	0.467	0.412	0.4806	0.4114	0.4615	0.4129	18	NA	RP11-251P6.1,SEPT2P1,RP11-414B7.1,RP11-90H3.2,RP11-90H3.1,RP11-24P14.1	18,-61,202,-254,-255,-291	8	1:106181875:C:T	FALSE	rs4623759	3.02896e-06
7	7:47349940:C:T	47349940	TNS3	T	C	0.3802	1.35 [1.18,1.53]	5.64067e-06	0.4136	0.3748	0.4073	0.3744	0.4162	0.3754	0	NA	TNS3,AC004870.3,AC004870.5,AC004901.1,AC004870.4,MRPL42P4	0,231,257,261,283,284	108	7:47345002:T:C	FALSE	rs13437785	2.22797e-05
10	10:89828154:C:T	89828154	MED6P1	T	C	0.179	1.44 [1.23,1.69]	5.7723e-06	0.2027	0.1751	0.2028	0.1758	0.2026	0.1742	19	NA	MED6P1,PTEN,RP11-380G5.3,RP11-380G5.2,KLLN,RNLS,CFL1P1,ATAD1,RN7SL78P	19,96,122,188,205,-205,223,227,235	150	10:89828154:C:T	TRUE	rs73346517	2.68795e-05
10	10:89826707:G:T	89826707	MED6P1	T	G	0.1799	1.44 [1.23,1.69]	5.83106e-06	0.2035	0.1761	0.2018	0.1771	0.2042	0.1748	17	NA	MED6P1,PTEN,RP11-380G5.3,RP11-380G5.2,KLLN,RNLS,CFL1P1,ATAD1,RN7SL78P	17,95,121,187,204,-207,221,226,234	150	10:89828154:C:T	FALSE	rs12098338	3.46142e-05
3	3:103846044:G:A	103846044	RP11-40M23.1	A	G	0.2853	0.72 [0.62,0.83]	6.0798e-06	0.2433	0.2921	0.2155	0.2902	0.2547	0.2947	64	MIR548A3	RP11-40M23.1,AC016970.1	64,72	50	3:103812426:A:C	FALSE	rs80237860	1.05804e-05
3	3:103812083:C:A	103812083	RP11-40M23.1	A	C	0.2879	0.72 [0.62,0.83]	6.68817e-06	0.2449	0.2949	0.2175	0.2919	0.2562	0.2988	30	MIR548A3	RP11-40M23.1,AC016970.1	30,38	50	3:103812426:A:C	FALSE	rs17533223	1.52118e-05
7	7:93343340:C:T	93343340	GNGT1	T	C	0.03802	2.03 [1.49,2.78]	7.08591e-06	0.04767	0.03644	0.05052	0.03843	0.04649	0.03386	0	NA	GNGT1,MIR4652,AC002075.4,AC002075.3,NDUFAF4P2,CALCR,TFPI2,AC002076.10,GNG11,MIR489,MIR653,BET1,AC006378.2	0,-3,44,-64,-131,139,-171,-177,-208,230,231,-249,-255	112	7:93343340:C:T	TRUE	rs376825901	2.99566e-05
10	10:89830226:C:G	89830226	MED6P1	G	C	0.1831	1.43 [1.22,1.68]	7.32063e-06	0.2077	0.1791	0.2088	0.1798	0.2072	0.1782	21	NA	MED6P1,PTEN,RP11-380G5.3,RP11-380G5.2,RNLS,KLLN,CFL1P1,ATAD1,RN7SL78P	21,99,124,190,-203,207,225,229,237	150	10:89828154:C:T	FALSE	rs17108258	4.33406e-05
7	7:47352090:T:C	47352090	TNS3	C	T	0.3773	1.34 [1.18,1.53]	7.39207e-06	0.4091	0.3722	0.3965	0.3725	0.4143	0.3718	0	NA	TNS3,AC004870.3,AC004870.5,AC004901.1,AC004870.4,MRPL42P4	0,233,259,263,285,286	108	7:47345002:T:C	FALSE	rs1976916	3.37247e-05
2	2:241660112:G:C	241660112	KIF1A	C	G	0.01447	2.63 [1.71,4.03]	7.65508e-06	0.02995	0.01194	0.03322	0.01127	0.02861	0.01282	0	NA	KIF1A,AQP12A,AC011298.2,AC011298.1,AQP12B,GPR35,CAPN10,CAPN10-AS1,RNPEPL1,AGXT,ANKMY1,DUSP28,C2orf54,AC104809.3,AC104809.4,GPC1,AC104809.2,AC110619.2,MIR149,AC110619.1,SNED1,AC093585.6,AC005237.4	0,22,30,35,38,89,103,134,139,-148,151,157,-165,-198,-234,253,-261,264,265,268,-278,-289,-295	43	2:241660112:G:C	TRUE	rs79059320	4.04275e-06
13	13:70956931:A:G	70956931	RNU6-54P	G	A	0.1141	1.53 [1.27,1.84]	7.65555e-06	0.1489	0.1084	0.1286	0.1143	0.1572	0.1009	-77	NA	RNU6-54P,ATXN8OS,KLHL1	-77243274	178	13:70956931:A:G	TRUE	rs9542292	3.88197e-06
8	8:19141400:T:C	19141400	RP11-1080G15.1	C	T	0.04778	0.46 [0.33,0.65]	7.73329e-06	0.03147	0.05044	0.0331	0.05079	0.0308	0.04998	24	NA	RP11-1080G15.1,RP11-618M23.4,SH2D4A,RP11-618M23.2,RP11-618M23.1,CSGALNACT1,RP11-1080G15.2,PSD3,RP11-420B22.2,RP11-420B22.1	24,27,-30,35,42,-120,169,199,282,283	123	8:19141400:T:C	TRUE	rs56006858	0.00010671
2	2:50140955:C:T	50140955	NRXN1	T	C	0.1725	0.66 [0.55,0.79]	7.87176e-06	0.1303	0.1793	0.1101	0.1796	0.1386	0.1791	-5	NA	NRXN1,SNORA75,RPL7P13	-5,25,34	28	2:50140955:C:T	TRUE	rs11883523	7.99462e-05
3	3:103843536:C:T	103843536	RP11-40M23.1	T	C	0.2849	0.72 [0.62,0.83]	7.9248e-06	0.2433	0.2917	0.2175	0.2899	0.254	0.294	61	MIR548A3	RP11-40M23.1,AC016970.1	61,70	50	3:103812426:A:C	FALSE	rs76397478	2.18303e-05
10	10:132272721:A:G	132272721	RP11-540N6.1	G	A	0.1878	0.68 [0.57,0.81]	7.95604e-06	0.1575	0.1928	0.1516	0.1967	0.1599	0.1875	0	NA	RP11-540N6.1,GLRX3	0,290	154	10:132262435:G:A	FALSE	rs72843353	1.75536e-05
2	2:50122480:G:T	50122480	SNORA75	T	G	0.1724	0.66 [0.55,0.79]	8.11346e-06	0.1301	0.1793	0.1119	0.1799	0.1376	0.1786	6	NA	SNORA75,RPL7P13,NRXN1	6,16,-23	28	2:50140955:C:T	FALSE	rs11893681	8.90589e-05
2	2:50086155:A:G	50086155	RPL7P13	G	A	0.1729	0.66 [0.55,0.79]	8.3244e-06	0.1302	0.1799	0.1105	0.1808	0.1383	0.1788	-20	NA	RPL7P13,SNORA75,NRXN1	-20,-30,-59	28	2:50140955:C:T	FALSE	rs58496935	0.000155892
5	5:131565470:C:T	131565470	P4HA2	T	C	0.01604	2.6 [1.7,3.97]	8.47043e-06	0.03166	0.01349	0.03684	0.01395	0.02954	0.01289	0	SLC22A4 ,IRF-AS1	P4HA2,AC063976.7,PDLIM4,P4HA2-AS1,AC063976.3,SLC22A4,AC063976.2,AC063976.1,AC034220.3,MIR3936,SLC22A5,CSF2,IL3,C5orf56,AC116366.5,AC034228.2,ACSL6,AC034228.3,AC116366.6,IRF1,AC034228.4,AC034228.7	0,26,-28,37,49,-65,66,80,-82,-136,-140,154,167,-181,-190,217,218,223,-239,-252,262,284	88	5:131565470:C:T	TRUE	rs75413826	8.60645e-06
3	3:103838661:C:A	103838661	RP11-40M23.1	A	C	0.2851	0.72 [0.62,0.83]	8.53232e-06	0.2431	0.2919	0.2165	0.2906	0.254	0.2936	56	MIR548A3	RP11-40M23.1,AC016970.1	56,65	50	3:103812426:A:C	FALSE	rs11916002	1.40524e-05
10	10:132259694:A:G	132259694	RP11-540N6.1	G	A	0.153	0.66 [0.55,0.79]	8.66982e-06	0.1247	0.1576	0.1206	0.1618	0.1265	0.152	0	NA	RP11-540N6.1,GLRX3	0,277	154	10:132262435:G:A	FALSE	rs11594787	7.29623e-05
20	20:11038384:C:T	11038384	C20orf187	T	C	0.01118	0.17 [0.07,0.38]	9.16059e-06	0.005076	0.01218	0.005226	0.01302	0.005014	0.01108	28	NA	C20orf187,RP11-103J8.2,RP11-103J8.1,RP4-697P8.3,FAT1P1,RP4-734C18.1,RPS11P1,RP1-278O22.2	28,56,63,148,169,-176,-288,292	221	20:11038384:C:T	TRUE	rs79413635	0.000802448
8	8:19141692:C:T	19141692	RP11-1080G15.1	T	C	0.04828	0.47 [0.33,0.66]	9.43638e-06	0.03245	0.05087	0.0331	0.05111	0.03219	0.05056	25	NA	RP11-1080G15.1,RP11-618M23.4,SH2D4A,RP11-618M23.2,RP11-618M23.1,CSGALNACT1,RP11-1080G15.2,PSD3,RP11-420B22.2,RP11-420B22.1	25,27,-29,35,42,-120,169,199,282,283	123	8:19141400:T:C	FALSE	rs55926429	8.4355e-05
20	20:11039028:G:T	11039028	C20orf187	T	G	0.01126	0.17 [0.07,0.38]	9.60126e-06	0.005076	0.01226	0.005226	0.01331	0.005014	0.01089	29	NA	C20orf187,RP11-103J8.2,RP11-103J8.1,RP4-697P8.3,FAT1P1,RP4-734C18.1,RPS11P1,RP1-278O22.2	29,57,63,149,169,-176,-287,293	221	20:11038384:C:T	FALSE	rs75903226	0.000807489
5	5:131570615:G:A	131570615	P4HA2	A	G	0.01624	2.58 [1.69,3.94]	9.62884e-06	0.03201	0.01367	0.03671	0.01419	0.03009	0.01299	0	SLC22A4 ,IL5, RAD50 ,IRF-AS1	P4HA2,PDLIM4,AC063976.7,P4HA2-AS1,AC063976.3,SLC22A4,AC063976.2,AC034220.3,AC063976.1,MIR3936,SLC22A5,CSF2,IL3,C5orf56,AC116366.5,AC034228.2,ACSL6,AC034228.3,AC116366.6,IRF1,AC034228.4,AC034228.7	0,-23,31,42,54,-60,71,-76,85,-131,-135,159,172,-176,-184,222,223,228,-234,-247,267,289	88	5:131565470:C:T	FALSE	rs73261874	9.60553e-06
17	17:14939577:C:T	14939577	AC005772.2	T	C	0.02753	2.14 [1.52,3.01]	9.77494e-06	0.04014	0.02547	0.04181	0.02608	0.03945	0.02467	0	NA	AC005772.2,CDRT7,CDRT8,RPL23AP76,AC005863.2,PMP22,MIR4731,RP11-849N15.1,AC005703.3,AC005703.2,AC005863.1,TEKT3,RNU6-799P	0,4,-69,88,136,-194,-215,-225,-231,-240,256,-268,-275	204	17:14939577:C:T	TRUE	rs12950395	3.36604e-05
14	14:84833187:T:C	84833187	CTD-2320B12.2	C	T	0.03497	0.37 [0.23,0.58]	9.77503e-06	0.01633	0.03807	0.01049	0.03809	0.01873	0.03804	190	NA	CTD-2320B12.2,CTD-2320B12.1,CTD-2320B12.3	190191193	184	14:84833187:T:C	TRUE	rs77053486	1.99961e-05
12	12:122244999:C:T	122244999	SETD1B	T	C	0.01147	3.35 [1.95,5.77]	9.92875e-06	0.01876	0.01028	0.01045	0.01097	0.02217	0.009373	0	NA	SETD1B,AC084018.1,RHOF,RP11-347I19.8,TMEM120B,HPD,RP11-7M8.2,PSMD9,RP11-87C12.2,RNU7-170P,WDR66,MORN3,ORAI1,RP11-87C12.5,RNU6-1004P,BCL7A,RP13-941N14.1,KDM2B,AC156455.1,MLXIP	0,3,4,5,24,-32,-49,-82,-82,-101,-111,134,164,-200,202,-212,214,226,-256,-272	173	12:122244999:C:T	TRUE	.	0.000156718
4	4:60934737:G:A	60934737	RNU6-1325P	A	G	0.05112	0.44 [0.31,0.64]	1.02686e-05	0.02591	0.05524	0.01399	0.057	0.0308	0.05293	235	NA	RNU6-1325P,RP11-525J21.1	235277	70	4:60934737:G:A	TRUE	rs34670339	5.40023e-05
3	3:103868500:C:T	103868500	RP11-40M23.1	T	C	0.2847	0.72 [0.62,0.84]	1.06378e-05	0.2413	0.2917	0.2195	0.29	0.2504	0.294	86	MIR548A3	RP11-40M23.1,AC016970.1	86,95	50	3:103812426:A:C	FALSE	rs74676749	1.95411e-05
9	9:15919363:C:T	15919363	CCDC171	T	C	0.01398	2.92 [1.8,4.73]	1.06626e-05	0.02181	0.0127	0.01742	0.01188	0.02361	0.01377	0	NA	CCDC171,RNU6-14P,C9orf92	0,143,-285	130	9:15919363:C:T	TRUE	.	1.24465e-05
7	7:47365691:C:G	47365691	TNS3	G	C	0.3772	1.33 [1.17,1.52]	1.07745e-05	0.4062	0.3725	0.3834	0.373	0.4156	0.3717	0	NA	TNS3,AC004870.3,AC004870.5,AC004901.1,AC095067.1,AC004870.4,MRPL42P4	0,247,272,276,-296,299,300	108	7:47345002:T:C	FALSE	rs1464920	2.63939e-05
9	9:15678455:C:T	15678455	CCDC171	T	C	0.0146	2.87 [1.78,4.62]	1.08026e-05	0.02181	0.01342	0.01742	0.01287	0.02361	0.01414	0	NA	CCDC171,HMGN2P16,RNU6-14P,RNU6-246P,FTH1P12,RN7SL98P,PSIP1,SNAPC3,RNU6-319P	0,90,-98,134,151,152,167,213,246	130	9:15919363:C:T	FALSE	rs373199850	2.39081e-05
10	10:132259501:C:T	132259501	RP11-540N6.1	T	C	0.1527	0.66 [0.55,0.8]	1.08087e-05	0.1251	0.1573	0.1189	0.161	0.1277	0.1524	0	NA	RP11-540N6.1,GLRX3	0,277	154	10:132262435:G:A	FALSE	rs11592546	7.20176e-05
3	3:103819996:A:C	103819996	RP11-40M23.1	C	A	0.2851	0.72 [0.63,0.84]	1.10259e-05	0.2438	0.2918	0.2153	0.2896	0.2554	0.2946	38	MIR548A3	RP11-40M23.1,AC016970.1	38,46	50	3:103812426:A:C	FALSE	rs2121868	2.07181e-05
10	10:132259561:G:A	132259561	RP11-540N6.1	A	G	0.1523	0.66 [0.55,0.8]	1.17289e-05	0.1258	0.1567	0.1171	0.1607	0.1293	0.1514	0	NA	RP11-540N6.1,GLRX3	0,277	154	10:132262435:G:A	FALSE	rs11596734	7.62641e-05
1	1:76263779:A:C	76263779	MSH4	C	A	0.01496	0.18 [0.08,0.41]	1.19394e-05	0.005076	0.01657	0.001742	0.01492	0.006447	0.01873	0	NA	MSH4,RABGGTB,SNORD45B,SNORD45A,ACADM,SNORD45C,AL445464.1,RP4-682C21.2,RP4-682C21.5,ASB17,RP4-595K12.2,SLC44A5,RP11-550H2.1,RP4-595K12.1,RP11-550H2.2,RNU6-503P,RP11-87O11.1,ST6GALNAC3	0,3,9,10,11,11,-45,53,74,-121,156,187,-213,216,-244,260,276,-277	5	1:76263779:A:C	TRUE	rs868599255	2.84064e-05
10	10:132259628:A:G	132259628	RP11-540N6.1	G	A	0.1528	0.66 [0.55,0.8]	1.27077e-05	0.1255	0.1573	0.1189	0.1611	0.1282	0.1523	0	NA	RP11-540N6.1,GLRX3	0,277	154	10:132262435:G:A	FALSE	rs11594774	8.68091e-05
5	5:146528187:C:T	146528187	CTC-255N20.1	T	C	0.2712	0.72 [0.62,0.84]	1.33376e-05	0.2404	0.2761	0.2527	0.2721	0.2352	0.2814	-32	NA	CTC-255N20.1,PPP2R2B,STK32A,PPP2R2B-IT1,DPYSL3,CTB-108O6.2	-32,64,-86,229,-242,-253	90	5:146528187:C:T	TRUE	rs62379284	1.18024e-05
4	4:38827414:T:C	38827414	TLR1	C	T	0.081	0.58 [0.45,0.74]	1.33791e-05	0.05963	0.08448	0.0507	0.08238	0.06331	0.08723	0	NA	TLR1,TLR6,FAM114A1,MIR574,TLR10,RNA5SP158,KLF3,TMEM156,RP11-617D20.1,AC021860.1,RP11-617D20.2,KLHL5,RP11-213G21.2,RP11-360F5.1	0,0,-42,-42,43,67,125,-141,161,161,206,-219,255,-287	64	4:38827414:T:C	TRUE	rs5743831	0.000106975
3	3:34251043:G:C	34251043	AC018359.1	C	G	0.4511	0.75 [0.66,0.86]	1.34847e-05	0.4148	0.457	0.4049	0.4553	0.4188	0.4593	0	NA	AC018359.1,AC123023.1	0,0	46	3:34251043:G:C	TRUE	rs11129592	0.00014856
10	10:132259447:C:T	132259447	RP11-540N6.1	T	C	0.1525	0.67 [0.55,0.8]	1.3588e-05	0.1245	0.1571	0.1202	0.1611	0.1263	0.1518	0	NA	RP11-540N6.1,GLRX3	0,277	154	10:132262435:G:A	FALSE	rs11592525	8.91002e-05
1	1:76263780:T:G	76263780	MSH4	G	T	0.01475	0.18 [0.08,0.41]	1.36172e-05	0.005076	0.01633	0.001742	0.01477	0.006447	0.01836	0	NA	MSH4,RABGGTB,SNORD45B,SNORD45A,ACADM,SNORD45C,AL445464.1,RP4-682C21.2,RP4-682C21.5,ASB17,RP4-595K12.2,SLC44A5,RP11-550H2.1,RP4-595K12.1,RP11-550H2.2,RNU6-503P,RP11-87O11.1,ST6GALNAC3	0,3,9,10,11,11,-45,53,74,-121,156,187,-213,216,-244,260,276,-277	5	1:76263779:A:C	FALSE	rs865871463	3.03934e-05
10	10:75610873:G:T	75610873	CAMK2G	T	G	0.01061	2.98 [1.81,4.89]	1.40079e-05	0.02335	0.008532	0.03659	0.008336	0.01791	0.008789	0	NA	CAMK2G,RP11-574K11.8,RP11-574K11.5,NDST2,RP11-574K11.31,ZSWIM8,ZSWIM8-AS1,PLAU,C10orf55,CHCHD1,FUT11,RMRPP1,AC022400.2,SEC24C,RP11-574K11.27,GLUD1P3,DUSP8P5,RP11-464F9.1,RP11-574K11.28,BMS1P4,AC022400.1,RP11-574K11.29,RNA5SP320,VCL,AGAP5,RP11-417O11.5,RP11-464F9.21,SYNPO2L,MYOZ1,RP11-464F9.22,RP11-464F9.20,USP54,RP11-178G16.4,RP11-178G16.5,AP3M1	0,5,36,39,39,49,50,-58,-59,67,71,77,78,79,110,114,117,121,121,121,137,138,145,-147,153,-154,176,187,209,220,224,225,-269,-270,-271	148	10:75610873:G:T	TRUE	rs7894576	0.000152361
22	22:21926884:A:G	21926884	UBE2L3	G	A	0.04539	1.84 [1.39,2.42]	1.40207e-05	0.06002	0.043	0.06098	0.04348	0.05963	0.04237	0	NA	UBE2L3,RIMBP3C,RN7SKP221,PI4KAP2,YDJC,CCDC116,KB-1440D3.14,SDF2L1,PPIL2,MIR301B,MIR130B,KB-1440D3.13,TMEM191C,HIC2,YPEL1,RN7SL280P,MAPK1,RN7SKP63,RIMBP3B,KB-1183D5.16,RNA5SP493,PPP1R26P5,FAM230C,KB-1183D5.14,BCRP6,POM121L8P	0,21,27,55,-55,-60,-68,-70,-80,-80,-81,-89,101,121,-125,-150,-182,183,183,201,-220,227,248,258,278,288	229	22:21926884:A:G	TRUE	rs79858848	0.000160573
3	3:103836806:A:G	103836806	RP11-40M23.1	G	A	0.2855	0.73 [0.63,0.84]	1.48737e-05	0.2446	0.2921	0.2185	0.2898	0.2555	0.2951	54	MIR548A3	RP11-40M23.1,AC016970.1	54,63	50	3:103812426:A:C	FALSE	rs11921558	2.66597e-05
7	7:47371718:G:C	47371718	TNS3	C	G	0.3773	1.33 [1.17,1.51]	1.50659e-05	0.4046	0.3729	0.3846	0.373	0.4129	0.3727	0	NA	TNS3,AC004870.3,AC004870.5,AC004901.1,AC095067.1	0,253,278,282,-290	108	7:47345002:T:C	FALSE	rs10276993	3.64589e-05
20	20:624119:G:A	624119	SRXN1	A	G	0.05537	1.69 [1.33,2.15]	1.51285e-05	0.07865	0.05159	0.07719	0.05411	0.07925	0.04829	-3	NA	SRXN1,RP5-850E9.3,SCRT2,TCF15,CSNK2A1,SLC52A3,TBC1D20,FAM110A,RPS10L,RBCK1,ANGPT4,TRIB3,NRSN2,RP5-1103G7.4	-3,-3,-18,33,100,-117,181,-190,-196,213,-229,246,284,295	220	20:624119:G:A	TRUE	rs117417739	0.000210788
3	3:103830434:G:A	103830434	RP11-40M23.1	A	G	0.2852	0.73 [0.63,0.84]	1.52212e-05	0.2439	0.2919	0.2165	0.2894	0.2551	0.2952	48	MIR548A3	RP11-40M23.1,AC016970.1	48,57	50	3:103812426:A:C	FALSE	rs10933737	2.83831e-05
7	7:47337530:A:G	47337530	TNS3	G	A	0.4556	1.32 [1.16,1.5]	1.53978e-05	0.4928	0.4495	0.4859	0.4482	0.4956	0.4513	0	NA	TNS3,AC004870.3,AC004870.5,AC004901.1,AC004870.4,MRPL42P4	0,219,244,248,270,271	108	7:47345002:T:C	FALSE	rs10252457	2.28305e-05
8	8:19144928:C:G	19144928	SH2D4A	G	C	0.04776	0.47 [0.34,0.67]	1.55676e-05	0.03112	0.05046	0.03322	0.05041	0.03026	0.05054	-26	NA	SH2D4A,RP11-1080G15.1,RP11-618M23.4,RP11-618M23.2,RP11-618M23.1,CSGALNACT1,RP11-1080G15.2,PSD3,RP11-420B22.2,RP11-420B22.1	-26,28,30,38,46,-117,172,203,285,286	123	8:19141400:T:C	FALSE	rs58794384	0.000111051
8	8:19134374:T:C	19134374	RP11-1080G15.1	C	T	0.04798	0.48 [0.34,0.67]	1.5649e-05	0.0315	0.05067	0.03484	0.05079	0.03013	0.05052	17	NA	RP11-1080G15.1,RP11-618M23.4,RP11-618M23.2,RP11-618M23.1,SH2D4A,CSGALNACT1,RP11-1080G15.2,PSD3,RP11-420B22.2,RP11-420B22.1	17,20,28,35,-37,-127,162,192,275,276	123	8:19141400:T:C	FALSE	rs74481475	0.000216933
5	5:59220909:G:A	59220909	PDE4D	A	G	0.01794	2.43 [1.62,3.63]	1.56589e-05	0.0349	0.01516	0.03058	0.01627	0.03666	0.01373	0	NA	PDE4D,CTD-2254N19.1,MIR582	0,-96,221	86	5:59220909:G:A	TRUE	rs181033114	5.71304e-06
3	3:103848851:C:T	103848851	RP11-40M23.1	T	C	0.2862	0.73 [0.63,0.84]	1.57416e-05	0.2467	0.2927	0.2175	0.2906	0.2587	0.2954	66	MIR548A3	RP11-40M23.1,AC016970.1	66,75	50	3:103812426:A:C	FALSE	rs6791093	2.44753e-05
4	4:108908632:G:A	108908632	HADH	A	G	0.01112	2.88 [1.76,4.71]	1.58507e-05	0.02234	0.009284	0.02439	0.009514	0.02149	0.008983	-2	NA	HADH,RP11-286E11.1,CYP2U1,RP11-286E11.2,LEF1,SGMS2,RNU6-733P,LEF1-AS1,PAPSS1	-2,9,34,46,-60,72,120,-180,267	75	4:108908632:G:A	TRUE	rs145574598	1.40007e-05
3	3:103835791:C:T	103835791	RP11-40M23.1	T	C	0.2853	0.73 [0.63,0.84]	1.59551e-05	0.2451	0.2918	0.2185	0.2903	0.2561	0.2938	53	MIR548A3	RP11-40M23.1,AC016970.1	53,62	50	3:103812426:A:C	FALSE	rs10933738	2.94209e-05
7	7:47348878:A:G	47348878	TNS3	G	A	0.378	1.33 [1.17,1.51]	1.62022e-05	0.4099	0.3728	0.3958	0.3725	0.4157	0.3731	0	NA	TNS3,AC004870.3,AC004870.5,AC004901.1,AC004870.4,MRPL42P4	0,230,256,260,282,283	108	7:47345002:T:C	FALSE	rs4720593	4.10827e-05
2	2:50122927:T:A	50122927	SNORA75	A	T	0.1717	0.67 [0.56,0.8]	1.62904e-05	0.1285	0.1787	0.1119	0.1798	0.1353	0.1773	7	NA	SNORA75,RPL7P13,NRXN1	7,16,-23	28	2:50140955:C:T	FALSE	rs75450025	0.000146219
8	8:13578313:C:A	13578313	RP11-436P7.1	A	C	0.04312	0.46 [0.32,0.65]	1.64844e-05	0.03218	0.0449	0.03521	0.04714	0.03094	0.04195	15	NA	RP11-436P7.1,RP11-436P7.2,RP11-145O15.3,RP11-480O10.1,RP11-145O15.2,C8orf48,RNA5SP255,RP11-480O10.2,DLC1	15,-21,116,-123,136,153,185,-188,205	121	8:13578313:C:A	TRUE	rs10091504	7.60166e-05
2	2:50121549:A:T	50121549	SNORA75	T	A	0.1999	0.69 [0.58,0.82]	1.65693e-05	0.1577	0.2068	0.1444	0.2059	0.1633	0.2079	5	NA	SNORA75,RPL7P13,NRXN1	5,15,-24	28	2:50140955:C:T	FALSE	rs11902675	0.00030319
2	2:5874184:C:G	5874184	AC010729.2	G	C	0.05427	1.74 [1.35,2.24]	1.66371e-05	0.06954	0.05178	0.0662	0.05183	0.07092	0.0517	4	LINC01105	AC010729.2,AC010729.1,SOX11,AC107057.2,AC108025.2,AC010729.3,AC107057.1,LINC01105,DKFZP761K2322	4,26,33,43,43,-77,178,-199,-238	18	2:5874184:C:G	TRUE	rs145524138	8.82859e-05
7	7:47339892:A:G	47339892	TNS3	G	A	0.4694	1.32 [1.16,1.49]	1.71252e-05	0.5031	0.4639	0.507	0.463	0.5014	0.465	0	NA	TNS3,AC004870.3,AC004870.5,AC004901.1,AC004870.4,MRPL42P4	0,221,247,251,273,274	108	7:47345002:T:C	FALSE	rs11764487	7.72657e-05
7	7:49822878:G:C	49822878	VWC2	C	G	0.2865	1.34 [1.17,1.53]	1.71352e-05	0.327	0.2799	0.3392	0.2793	0.3219	0.2808	0	NA	VWC2,ZPBP,AC096568.3	0,-67,-159	109	7:49822878:G:C	TRUE	rs542401	0.000230576
5	5:55832447:C:T	55832447	AC022431.3	T	C	0.3117	1.36 [1.18,1.56]	1.75368e-05	0.341	0.307	0.3491	0.3126	0.3376	0.2997	0	LOC101928448,MAP3K1,MIER3	AC022431.3,AC022431.2,AC022431.1,CTC-236F12.4,AC008391.1,HMGN1P17,RP11-155L15.1,AC008940.1,RNU6ATAC2P,PSMC1P4,RNA5SP185,MAP3K1	0,0,32,55,79,155,215,-234,239,260,276,-279	85	5:55832447:C:T	TRUE	rs11957180	1.45781e-05
17	17:69666553:G:A	69666553	LOC124685	A	G	0.161	0.67 [0.56,0.81]	1.75887e-05	0.1507	0.1627	0.1568	0.1639	0.1482	0.1612	49	NA	LOC124685,AC118653.2	49,73	208	17:69666553:G:A	TRUE	rs2430557	8.34499e-05
4	4:95242141:G:A	95242141	HPGDS	A	G	0.05702	0.51 [0.37,0.69]	1.76874e-05	0.03882	0.05999	0.04035	0.05942	0.03818	0.06073	0	PDLIM5	HPGDS,SMARCAD1,RP11-398J16.1,RP11-363G15.2,HMGB3P15,AC109925.1,PDLIM5	0,30,-49,113,124,-130,-131	73	4:95242141:G:A	TRUE	rs190283797	0.000602628
8	8:19127409:T:C	19127409	RP11-1080G15.1	C	T	0.04754	0.48 [0.34,0.67]	1.79086e-05	0.03106	0.05019	0.03158	0.05037	0.03084	0.04996	10	NA	RP11-1080G15.1,RP11-618M23.4,RP11-618M23.2,RP11-618M23.1,SH2D4A,CSGALNACT1,RP11-1080G15.2,PSD3,RP11-420B22.2,RP11-420B22.1	10,13,21,28,-44,-134,155,185,268,269	123	8:19141400:T:C	FALSE	rs112779386	0.000324311
20	20:11041437:G:A	11041437	C20orf187	A	G	0.01154	0.19 [0.09,0.42]	1.79999e-05	0.005578	0.01251	0.005226	0.01345	0.005722	0.01128	31	NA	C20orf187,RP11-103J8.2,RP11-103J8.1,RP4-697P8.3,FAT1P1,RP4-734C18.1,RPS11P1,RP1-278O22.2	31,59,66,152,172,-173,-285,296	221	20:11038384:C:T	FALSE	rs116078254	0.00107128
2	2:102538352:T:C	102538352	FLJ20373	T	C	0.4695	1.32 [1.16,1.5]	1.80726e-05	0.52	0.4613	0.5246	0.4665	0.518	0.4545	27	NA	FLJ20373,MAP4K4,IL1R2,IL1R1,AC007271.3,IL1RL2	27,27,-70,-143,-251,-265	34	2:102538352:T:C	TRUE	rs12471529	2.06275e-05
7	7:40847639:A:G	40847639	SUGCT	G	A	0.1897	1.41 [1.2,1.64]	1.81796e-05	0.2132	0.1859	0.2038	0.1854	0.217	0.1865	0	NA	SUGCT,AC005160.3,AC005029.1,AC004988.1,AC005022.1	0,23,-157,261,-294	106	7:40847639:A:G	TRUE	rs55834632	2.24016e-05
17	17:32192937:T:C	32192937	ASIC2	T	C	0.3375	1.33 [1.17,1.52]	1.83052e-05	0.3763	0.3313	0.3723	0.3275	0.378	0.3362	0	intergenic	ASIC2,AC024610.1,RP11-17M24.1,RP11-17M24.2,TLK2P1,RP11-118G23.1,RP11-118G23.2,CTC-304I17.4,RP11-31I22.2,RP11-31I22.3,CTC-304I17.3,RNA5SP438,CTC-304I17.2,CTC-304I17.5	0,-8,-65,-111,-171,177,185,-215,231,242,-252,-254,-277,-296	206	17:32192937:T:C	TRUE	rs2637340	4.76122e-05
1	1:204366391:G:A	204366391	RP11-739N20.2	A	G	0.03853	0.43 [0.29,0.63]	1.84046e-05	0.02291	0.04108	0.02448	0.04234	0.02227	0.03943	0	NA	RP11-739N20.2,RP11-739N20.3,PPP1R15B,PLEKHA6,PIK3C2B,RP11-203F10.6,MDM4,RP11-203F10.5,RP11-430C7.2,RNA5SP74,GOLT1A,KISS1,RP11-430C7.4,RP11-203F10.1,LRRN2,RP11-430C7.5,REN,ETNK2,RP11-74C13.3,AL161793.1,RP11-74C13.4,RP11-23I7.1,SOX13	0,2,-6,20,-25,50,-119,119,-132,-165,183,201,-206,214,-220,-230,231,245,254,-256,265,-267,270	14	1:204366391:G:A	TRUE	rs4294474	1.05824e-05
3	3:103843875:C:T	103843875	RP11-40M23.1	T	C	0.2848	0.73 [0.63,0.84]	1.84578e-05	0.2441	0.2914	0.2165	0.2897	0.2554	0.2937	61	MIR548A3	RP11-40M23.1,AC016970.1	61,70	50	3:103812426:A:C	FALSE	rs80162571	3.36852e-05
9	9:23625238:C:A	23625238	SUMO2P2	A	C	0.01668	0.2 [0.09,0.44]	1.86707e-05	0.004569	0.01865	0.008711	0.01931	0.002865	0.0178	-7	NA	SUMO2P2,RP11-315I14.2,RP11-315I14.5,ELAVL2,RP11-321L2.1,RP11-321L2.2	-7,-47,-57,-65,-204,-270	134	9:23625238:C:A	TRUE	rs548594297	0.000226874
1	1:199270943:A:G	199270943	RP11-382E9.1	G	A	0.3075	0.73 [0.64,0.85]	1.88795e-05	0.2809	0.3118	0.2883	0.3109	0.2779	0.3131	0	NA	RP11-382E9.1,RP11-104D3.1,RP11-104D3.2,AC105941.1,RP11-16L9.4,RP11-16L9.3	0,-70,-85,105,225,281	13	1:199270943:A:G	TRUE	rs723692	7.68998e-05
22	22:46169134:C:G	46169134	ATXN10	G	C	0.01275	2.9 [1.77,4.74]	1.91007e-05	0.0203	0.01152	0.02439	0.01448	0.01862	0.007648	0	NA	ATXN10,MIR4762,RP1-37M3.8,WI2-85898F10.1,WNT7B,RNU6-1161P,CTA-941F9.9,FBLN1,CR536603.1,CITF22-92A6.1,LINC00899,C22orf26,RP6-109B7.5,RP6-109B7.3,FLJ27365,RP6-109B7.2,RP6-109B7.4	0,13,-19,-103,-147,149,168,172,-204,-240,-267,-276,-280,-280,-281,-282,-294	232	22:46169134:C:G	TRUE	rs143152159	3.14488e-05
9	9:15555885:A:G	15555885	CCDC171	G	A	0.01569	2.74 [1.71,4.37]	1.91135e-05	0.02357	0.0144	0.01748	0.01409	0.02609	0.01479	0	NA	CCDC171,RNU6-246P,FTH1P12,RN7SL98P,HMGN2P16,PSIP1,SNAPC3,RNU6-319P,RPL7P33,RN7SL157P,RNU6-14P,TTC39B	0,12,28,30,-32,45,90,124,194,207,-220,249	130	9:15919363:C:T	FALSE	rs866805280	1.52806e-05
17	17:76644026:A:G	76644026	CTD-2357A8.3	G	A	0.1988	0.7 [0.6,0.83]	1.92214e-05	0.1875	0.2006	0.1877	0.1954	0.1874	0.2074	16	NA	CTD-2357A8.3,CYTH1,RNU6-638P,DNAH17,RN7SL454P,RP11-559N14.6,USP36,DNAH17-AS1,RP11-559N14.5,RPL9P29,TIMP2,RP11-323N12.5,AC061992.1,PGS1,DDC8,CTD-2373H9.5,RP11-806H10.4,RN7SL236P,SOCS3	16,-26,-49,71,115,125,-139,145,149,-198,-205,-208,221,223,-223,-255,274,277,288	211	17:76644026:A:G	TRUE	rs9896451	8.58105e-06
14	14:74813762:C:A	74813762	VRTN	C	A	0.4308	1.32 [1.16,1.49]	1.94417e-05	0.4713	0.4242	0.4789	0.4264	0.4681	0.4214	0	NA	VRTN,RPS2P2,SUB1P2,ABCD4,AC005519.4,SYNDIG1L,VSX2,RP3-449M8.9,RP3-449M8.6,NPC2,MIR4709,RAP1AP,LIN52,ISCA2,LTBP2,RP5-892G5.2,RN7SL530P,CTD-2207P18.1,ALDH6A1,AC005484.5,CCDC176,CTD-2207P18.2	0,-31,41,44,53,-59,84,-125,-127,-129,-133,-136,146,-147,-151,154,172,-205,263,264,264,-268	183	14:74813762:C:A	TRUE	rs8003055	0.000132312
17	17:32190963:T:C	32190963	ASIC2	T	C	0.3316	1.34 [1.17,1.53]	2.01274e-05	0.3754	0.3245	0.3656	0.3207	0.3795	0.3295	0	intergenic	ASIC2,AC024610.1,RP11-17M24.1,RP11-17M24.2,TLK2P1,RP11-118G23.1,RP11-118G23.2,CTC-304I17.4,RP11-31I22.2,RP11-31I22.3,CTC-304I17.3,RNA5SP438,CTC-304I17.2,CTC-304I17.5	0,-10,-67,-113,-173,175,183,-217,229,240,-254,-256,-279,-298	206	17:32192937:T:C	FALSE	rs317335	7.59554e-05
10	10:50523921:T:C	50523921	C10orf71	C	T	0.2886	1.34 [1.17,1.54]	2.01755e-05	0.3286	0.2821	0.3298	0.2837	0.328	0.2801	0	NA	C10orf71,C10orf71-AS1,DRGX,RP11-123B3.2,C10orf128,ERCC6,FAM170B-AS1,FAM170B,PGBD3,ERCC6-PGBD3,VSTM4,RP11-140C5.3,CHAT,SLC18A3,RP11-523O18.1	0,17,-48,-103,127,-139,164,182,-199,-199,200,-235,-293,-294,297	142	10:50523921:T:C	TRUE	rs78164861	0.000523954
9	9:15458044:T:C	15458044	SNAPC3	C	T	0.01448	2.8 [1.73,4.53]	2.0334e-05	0.02138	0.01336	0.01742	0.01289	0.02302	0.01396	0	TTC39B	SNAPC3,PSIP1,RNU6-319P,RN7SL98P,FTH1P12,RNU6-246P,CCDC171,RPL7P33,RN7SL157P,HMGN2P16,TTC39B	0,-6,26,-68,-69,-86,-95,96,110,-130,151	130	9:15919363:C:T	FALSE	rs867044935	1.85671e-05
7	7:47343874:G:A	47343874	TNS3	A	G	0.3724	1.32 [1.16,1.51]	2.04185e-05	0.4016	0.3677	0.382	0.3673	0.4097	0.3681	0	NA	TNS3,AC004870.3,AC004870.5,AC004901.1,AC004870.4,MRPL42P4	0,225,251,255,277,278	108	7:47345002:T:C	FALSE	rs2222625	7.03722e-05
2	2:50081997:A:C	50081997	RPL7P13	C	A	0.201	0.69 [0.58,0.82]	2.0441e-05	0.1573	0.2081	0.1421	0.2072	0.1635	0.2093	-24	NA	RPL7P13,SNORA75,NRXN1	-24,-34,-64	28	2:50140955:C:T	FALSE	rs72882274	0.000267035
3	3:103837455:G:A	103837455	RP11-40M23.1	A	G	0.285	0.73 [0.63,0.84]	2.0494e-05	0.2444	0.2917	0.2185	0.2901	0.2551	0.2937	55	MIR548A3	RP11-40M23.1,AC016970.1	55,64	50	3:103812426:A:C	FALSE	rs11914892	4.75376e-05
2	2:30308161:T:C	30308161	AC016907.3	C	T	0.0124	2.71 [1.7,4.33]	2.07417e-05	0.01978	0.01119	0.02439	0.01273	0.01788	0.009181	0	NA	AC016907.3,AC016907.2,AC016907.1,YPEL5,AC104698.2,LBH,ALK,AC104698.1,AC106870.2,AC106870.1,AC109642.1	0,7,19,-62,-125,-146,164,-173,178,193,-261	22	2:30308161:T:C	TRUE	rs866590770	9.42195e-05
5	5:146500363:T:C	146500363	PPP2R2B	C	T	0.2119	0.71 [0.6,0.83]	2.09904e-05	0.1788	0.2172	0.1833	0.2159	0.1769	0.219	36	NA	PPP2R2B,CTC-255N20.1,STK32A,PPP2R2B-IT1,DPYSL3,CTB-108O6.2	36,-59,-114,201,-270,-281	90	5:146528187:C:T	FALSE	rs34459993	1.25997e-05
10	10:99679444:G:A	99679444	CRTAC1	A	G	0.0163	2.53 [1.64,3.91]	2.1241e-05	0.02291	0.01522	0.02807	0.01646	0.0208	0.01361	0	R3HCC1L	CRTAC1,AL139239.1,GOLGA7B,LINC00866,SFRP5,ZFYVE27,MARVELD1,R3HCC1L,AVPI1,PI4K2A,MORN4	0,44,48,70,148,159,202,-215,232,243,286	151	10:99679444:G:A	TRUE	rs865847311	0.00010768
10	10:120712344:G:T	120712344	LDHAP5	T	G	0.01318	2.77 [1.72,4.46]	2.13595e-05	0.0198	0.0121	0.02091	0.01214	0.01934	0.01206	20	NA	LDHAP5,RP11-498J9.2,AL157788.1,NANOS1,RP11-215A21.2,EIF3A,RP11-435O11.5,FAM45A,SFXN4,CACUL1,PRDX3,GRK5,GRK5-IT1,RN7SL749P	20,-51,-53,-77,80,-82,-140,-151,-188,198,-215,-255,-256,-260	153	10:120712344:G:T	TRUE	rs867594207	1.70442e-05
7	7:96686498:C:T	96686498	DLX5	T	C	0.05712	0.53 [0.39,0.71]	2.1678e-05	0.0423	0.05953	0.03521	0.05907	0.04519	0.06013	32	NA	DLX5,DLX6-AS1,DLX6,DLX6-AS2,ACN9,HMGB3P21,RN7SL252P,AC073900.4,MARK2P10,AC004745.1	32,43,46,49,-59,-78,117,-144,198,-234	113	7:96686498:C:T	TRUE	rs12531080	4.01912e-05
3	3:103848429:T:C	103848429	RP11-40M23.1	C	T	0.286	0.73 [0.63,0.85]	2.20214e-05	0.2467	0.2924	0.2195	0.2901	0.258	0.2954	66	MIR548A3	RP11-40M23.1,AC016970.1	66,75	50	3:103812426:A:C	FALSE	rs6800935	4.39565e-05
4	4:14407483:T:C	14407483	AC006296.1	T	C	0.38	0.75 [0.66,0.86]	2.23433e-05	0.3517	0.3846	0.3671	0.3842	0.3454	0.3851	0	NA	AC006296.1,AC006296.2,LINC00504,MTND2P31,RP11-669M16.1,RP11-669M16.2,LINC01085,KLF17P2	0,12,-65,-100,163,262,266,279	60	4:14407483:T:C	TRUE	rs1986152	3.09067e-05
9	9:17280298:C:T	17280298	CNTLN	T	C	0.01397	2.79 [1.72,4.54]	2.26129e-05	0.0198	0.01302	0.01742	0.01258	0.02077	0.01359	0	NA	CNTLN,RP11-492A12.2,RP11-132E11.2,RP11-132E11.4,RP11-132E11.3,RN7SL720P,SH3GL2	0,-167,167,172,184,226,-299	132	9:17280298:C:T	TRUE	rs868403826	5.45237e-07
4	4:45459301:A:G	45459301	RNU6-931P	G	A	0.06407	0.54 [0.41,0.72]	2.26223e-05	0.05133	0.06613	0.06184	0.06784	0.04703	0.06389	-23	NA	RNU6-931P,RP11-270L13.1,PRKRIRP9	-23,42,131	66	4:45459301:A:G	TRUE	rs9998925	5.75702e-05
10	10:66419833:G:T	66419833	RPL17P35	T	G	0.01361	2.7 [1.7,4.31]	2.27183e-05	0.02234	0.01219	0.01568	0.01332	0.02507	0.01071	39	NA	RPL17P35,CYP2C61P,ANXA2P3,RP11-179K3.2	39,-103,-165,-241	146	10:66419833:G:T	TRUE	rs191230408	0.000105459
20	20:35891944:T:C	35891944	GHRH	C	T	0.1231	1.47 [1.23,1.76]	2.27651e-05	0.1528	0.1182	0.169	0.1186	0.1461	0.1176	2	NA	GHRH,RPN2,MANBAL,SRC,MROH8,RP3-343K2.4,RBL1,RPL7AP14,RPS27AP3,BLCAP,RPS3AP3,NNAT,PPIAP3	2,22,-26,-81,84,97,168,-181,214,-229,242,-258,-266	224	20:35891944:T:C	TRUE	rs111958630	3.56821e-05
6	6:130788443:C:T	130788443	TMEM200A	T	C	0.01033	0.21 [0.1,0.45]	2.29171e-05	0.006085	0.01102	0.008711	0.009511	0.005007	0.013	24	NA	TMEM200A,AL137251.1,SAMD3,RP11-102N11.1	24,33,102,-230	101	6:130788443:C:T	TRUE	rs77733592	4.88998e-05
3	3:103815445:C:A	103815445	RP11-40M23.1	A	C	0.2839	0.73 [0.63,0.84]	2.30411e-05	0.243	0.2906	0.2183	0.2887	0.2533	0.2932	33	MIR548A3	RP11-40M23.1,AC016970.1	33,42	50	3:103812426:A:C	FALSE	rs11917833	5.42581e-05
5	5:169757792:G:A	169757792	CTB-114C7.3	A	G	0.04261	0.48 [0.34,0.67]	2.30726e-05	0.03166	0.04439	0.02273	0.04148	0.03535	0.04818	-1	NA	CTB-114C7.3,CTB-114C7.4,KCNIP1,LCP2,KCNMB1,CTD-2270F17.1,C5orf58,CTB-27N1.1,CTB-147C13.1,KRT18P41,FOXI1,DOCK2	-1,18,-23,33,-44,-59,78,132,-153,189,221,247	93	5:169757792:G:A	TRUE	rs4867958	7.70429e-05
3	3:103829117:G:A	103829117	RP11-40M23.1	A	G	0.2851	0.73 [0.63,0.85]	2.30821e-05	0.2459	0.2915	0.2185	0.2889	0.2573	0.295	47	MIR548A3	RP11-40M23.1,AC016970.1	47,55	50	3:103812426:A:C	FALSE	rs1447982	3.93111e-05
20	20:505120:C:T	505120	CSNK2A1	T	C	0.1927	1.39 [1.19,1.62]	2.31858e-05	0.2265	0.1871	0.2208	0.1933	0.2288	0.1792	0	NA	CSNK2A1,TBC1D20,TCF15,RBCK1,SRXN1,RP5-850E9.3,TRIB3,SCRT2,NRSN2,RP5-1103G7.4,SOX12,ZCCHC3,AL034548.1,C20orf96,SLC52A3,RP5-1103G7.10,DEFB132,DEFB129	0,62,-79,94,-122,-122,127,-137,165,176,194,224,224,234,-236,256,263,295	219	20:505120:C:T	TRUE	rs67792507	6.60768e-06
1	1:199272807:G:A	199272807	RP11-382E9.1	A	G	0.3073	0.74 [0.64,0.85]	2.33248e-05	0.281	0.3115	0.293	0.3109	0.2761	0.3124	0	NA	RP11-382E9.1,RP11-104D3.1,RP11-104D3.2,AC105941.1,RP11-16L9.4,RP11-16L9.3	0,-68,-83,106,227,283	13	1:199270943:A:G	FALSE	rs10800623	7.39945e-05
13	13:113817537:T:C	113817537	PROZ	C	T	0.1588	0.68 [0.57,0.81]	2.33263e-05	0.1317	0.1632	0.1456	0.1592	0.1259	0.1685	0	MCF2L,PCID2,CUL4A ,MCF2L-AS1	PROZ,RP11-98F14.11,F10,PCID2,KARSP2,F10-AS1,F7,CUL4A,AL137002.1,MCF2L,LDHBP1,LAMP1,RP11-120K24.5,RP11-120K24.4,GRTP1,GRTP1-AS1,MCF2L-AS1,RP11-120K24.3,ADPRHL1,ATP11A,AL356740.1,DCUN1D2	0,-2,14,-14,31,34,43,-45,61,63,-113,-134,153,154,-161,-188,194,197,-259,276,278,-293	180	13:113817537:T:C	TRUE	rs2480948	6.29755e-06
1	1:230460830:T:C	230460830	PGBD5	C	T	0.0324	1.98 [1.44,2.73]	2.37808e-05	0.04332	0.03062	0.05052	0.03326	0.04035	0.02718	0	GALNT2	PGBD5,AL691479.1,GALNT2,RP5-956O18.3,RP5-956O18.2,RP11-543E8.1,BX323860.1,RP11-543E8.2	0,9,43,43,57,-268,276,-287	17	1:230460830:T:C	TRUE	rs78334603	4.80586e-05
4	4:108912697:C:A	108912697	HADH	A	C	0.01135	2.84 [1.73,4.65]	2.40208e-05	0.02247	0.009529	0.02456	0.009865	0.02161	0.009087	0	NA	HADH,RP11-286E11.1,CYP2U1,RP11-286E11.2,LEF1,SGMS2,RNU6-733P,LEF1-AS1,PAPSS1	0,13,38,50,-56,76,124,-176,271	75	4:108908632:G:A	FALSE	rs111712175	2.68183e-05
9	9:16682621:A:G	16682621	BNC2	G	A	0.01413	2.87 [1.75,4.73]	2.40225e-05	0.02033	0.01312	0.01742	0.01275	0.02152	0.01361	0	NA	BNC2,RP11-62F24.2,RP11-62F24.1,RP11-335H2.2,RP11-183I6.2	0,-44,56,-93,206	131	9:16682621:A:G	TRUE	rs866265748	1.57689e-06
4	4:185331647:T:C	185331647	IRF2	T	C	0.1055	1.53 [1.26,1.86]	2.43345e-05	0.127	0.1021	0.1097	0.103	0.134	0.1009	0	NA	IRF2,SNORD79,RP11-290F5.1,RP11-290F5.2,RP11-326I11.5,RP11-326I11.3,RP11-326I11.4,RP11-162O12.2,RN7SL28P,AC079080.1,RP11-326I11.1,RP11-162O12.1,RP11-242J7.1,ENPP6,CASP3,PRIMPOL,CENPU	0,-21,28,57,-61,-64,-96,111,131,143,-149,155,-174,189,-217,-239,-284	81	4:185331647:T:C	TRUE	rs7690722	5.03912e-05
7	7:96685261:A:G	96685261	DLX5	G	A	0.05678	0.53 [0.39,0.71]	2.43663e-05	0.04179	0.05921	0.03833	0.05869	0.04323	0.05989	31	NA	DLX5,DLX6-AS1,DLX6,DLX6-AS2,ACN9,HMGB3P21,RN7SL252P,AC073900.4,MARK2P10,AC004745.1	31,42,45,48,-61,-79,116,-145,196,-236	113	7:96686498:C:T	FALSE	rs114286796	6.88091e-05
17	17:32194787:C:T	32194787	ASIC2	C	T	0.3534	1.32 [1.16,1.5]	2.45321e-05	0.3961	0.3465	0.3905	0.3436	0.3984	0.3502	0	intergenic	ASIC2,AC024610.1,RP11-17M24.1,RP11-17M24.2,TLK2P1,RP11-118G23.1,RP11-118G23.2,CTC-304I17.4,RP11-31I22.2,RP11-31I22.3,CTC-304I17.3,RNA5SP438,CTC-304I17.2,CTC-304I17.5	0,-7,-63,-109,-169,179,187,-213,233,244,-251,-252,-275,-294	206	17:32192937:T:C	FALSE	rs377330	5.99511e-05
10	10:132259723:T:C	132259723	RP11-540N6.1	C	T	0.1547	0.68 [0.56,0.81]	2.45841e-05	0.1285	0.159	0.1237	0.1634	0.1304	0.1531	0	NA	RP11-540N6.1,GLRX3	0,277	154	10:132262435:G:A	FALSE	rs11595263	0.000173291
3	3:186685534:C:T	186685534	ST6GAL1	C	T	0.05443	0.51 [0.37,0.7]	2.46972e-05	0.03523	0.05753	0.0318	0.05416	0.03666	0.06192	0	NA	ST6GAL1,AC007690.1,RP11-42D20.1,RPS20P14,ADIPOQ,ADIPOQ-AS1,RP11-573D15.1,RP11-573D15.2,RP11-573D15.3,RPL39L,RFC4,EIF4A2,SNORD2,RP11-573D15.9,RP11-573D15.6,RNU6-1105P,PSMD10P2,RP11-573D15.8,KNG1,RP11-208N14.4,RTP1,MASP1,RP11-795A2.3,RP11-795A2.2,HRG	0,33,45,67,109,112,140,142,150,-153,161,178,183,184,194,196,206,207,224,-229,-230,-250,259,275,290	54	3:186685534:C:T	TRUE	rs9828559	4.10316e-05
10	10:89821646:G:A	89821646	MED6P1	A	G	0.187	1.4 [1.2,1.64]	2.4812e-05	0.2103	0.1832	0.2158	0.1838	0.208	0.1825	12	NA	MED6P1,PTEN,RP11-380G5.3,RP11-380G5.2,KLLN,RNLS,CFL1P1,ATAD1,RN7SL78P	12,90,116,181,198,-212,216,221,229	150	10:89828154:C:T	FALSE	rs7084813	0.000139
10	10:120622103:C:T	120622103	RP11-215A21.2	T	C	0.01342	2.71 [1.7,4.33]	2.48398e-05	0.02085	0.01221	0.02098	0.01215	0.0208	0.01227	-9	NA	RP11-215A21.2,LDHAP5,CACUL1,RP11-498J9.2,AL157788.1,NANOS1,EIF3A,TOMM22P5,RP11-435O11.5,AL356865.1,FAM45A,PRLHR,SFXN4,SLC25A18P1	-9,-70,107,-141,-143,-167,-172,218,-231,232,-241,267,-278,289	153	10:120712344:G:T	FALSE	rs867769588	1.65216e-05
5	5:10041566:G:A	10041566	CTD-2199O4.1	A	G	0.01703	2.33 [1.57,3.46]	2.49097e-05	0.03347	0.01434	0.04181	0.01609	0.03004	0.01205	-96	NA	CTD-2199O4.1,CTD-2143L24.1,RP11-447B18.1,CTD-2199O4.3,CTD-2199O4.7,AC034229.1,CTD-2199O4.6,FAM173B,CTD-2256P15.1,CCT5,CTD-2256P15.4,CTD-2256P15.5,CMBL,RNA5SP177	-96,138,152,-154,-154,-160,-162,-185,-207,-208,-223,-228,-234,280	84	5:10041566:G:A	TRUE	rs60207576	8.04081e-06
8	8:19126448:C:A	19126448	RP11-1080G15.1	A	C	0.05113	0.5 [0.36,0.69]	2.50344e-05	0.03717	0.0534	0.04021	0.05354	0.03592	0.05322	9	NA	RP11-1080G15.1,RP11-618M23.4,RP11-618M23.2,RP11-618M23.1,SH2D4A,CSGALNACT1,RP11-1080G15.2,PSD3,RP11-420B22.2,RP11-420B22.1	9,12,20,27,-45,-135,154,184,267,268	123	8:19141400:T:C	FALSE	rs111830868	0.000203461
8	8:19147199:T:C	19147199	SH2D4A	C	T	0.047	0.48 [0.34,0.68]	2.51547e-05	0.031	0.04962	0.0331	0.04981	0.03013	0.04937	-24	NA	SH2D4A,RP11-1080G15.1,RP11-618M23.4,RP11-618M23.2,RP11-618M23.1,CSGALNACT1,RP11-1080G15.2,PSD3,RP11-420B22.2,RP11-420B22.1	-24,30,32,40,48,-114,175,205,288,289	123	8:19141400:T:C	FALSE	rs1473941	0.000430818
8	8:19139233:G:A	19139233	RP11-1080G15.1	A	G	0.04783	0.49 [0.35,0.68]	2.52487e-05	0.03218	0.05037	0.03333	0.0504	0.0317	0.05034	22	NA	RP11-1080G15.1,RP11-618M23.4,SH2D4A,RP11-618M23.2,RP11-618M23.1,CSGALNACT1,RP11-1080G15.2,PSD3,RP11-420B22.2,RP11-420B22.1	22,24,-32,32,40,-122,167,197,280,281	123	8:19141400:T:C	FALSE	rs61421304	0.000261802
17	17:32184242:C:T	32184242	ASIC2	C	T	0.357	1.32 [1.16,1.5]	2.55161e-05	0.397	0.3505	0.3922	0.3489	0.399	0.3526	0	intergenic	ASIC2,AC024610.1,RP11-17M24.1,RP11-17M24.2,RP11-118G23.1,RP11-118G23.2,TLK2P1,RP11-31I22.2,CTC-304I17.4,RP11-31I22.3,CTC-304I17.3,RNA5SP438,CTC-304I17.2	0,-17,-74,-119,168,176,-179,222,-224,233,-261,-263,-286	206	17:32192937:T:C	FALSE	rs317345	5.37702e-05
2	2:35940688:G:A	35940688	MRPL50P1	G	A	0.02178	2.25 [1.54,3.3]	2.58531e-05	0.03264	0.02003	0.02982	0.01975	0.03382	0.0204	-9	NA	MRPL50P1,AC083939.1,RNU6-1117P,MIR548AD	-9244244244	24	2:35940688:G:A	TRUE	rs7573803	4.75649e-05
13	13:113815200:C:T	113815200	PROZ	T	C	0.1551	0.68 [0.56,0.81]	2.59977e-05	0.1289	0.1593	0.1421	0.1564	0.1234	0.1631	0	MCF2L,PCID2,CUL4A ,MCF2L-AS1	PROZ,RP11-98F14.11,F10,PCID2,KARSP2,F10-AS1,F7,CUL4A,AL137002.1,MCF2L,LDHBP1,LAMP1,RP11-120K24.5,RP11-120K24.4,GRTP1,GRTP1-AS1,MCF2L-AS1,RP11-120K24.3,ADPRHL1,ATP11A,AL356740.1,DCUN1D2	0,-4,11,-17,29,32,40,-47,59,61,-116,-136,151,151,-163,-191,192,195,-261,274,275,-295	180	13:113817537:T:C	FALSE	rs513479	1.12362e-05
18	18:60891759:T:A	60891759	BCL2	T	A	0.05719	0.53 [0.4,0.72]	2.61547e-05	0.04303	0.05949	0.03846	0.0564	0.04493	0.06353	0	NA	BCL2,RP11-299P2.1,RP11-28F1.2,KDSR,RP11-635N19.1,VPS4B,RP11-635N19.2,PHLPP1,SERPINB5,RP11-635N19.3,ATP5G1P6	0,73,-89,-103,-143,-165,-191,244,-252,-261,-272	213	18:60891759:T:A	TRUE	rs2187162	8.66419e-05
4	4:4164365:C:A	4164365	OR7E99P	A	C	0.03248	1.93 [1.42,2.62]	2.62941e-05	0.04837	0.02989	0.05088	0.02958	0.04735	0.03029	5	NA	OR7E99P,OR7E43P,UNC93B4,OTOP1,OR4D12P,RP11-489M13.2,TMEM128,RP11-489M13.3,AC116562.1,RP11-489M13.1,LYAR,AC116562.2,ZBTB49,RP11-265O12.1,NSG1,ENPP7P9,AC226119.5,FAM86EP,ALG1L7P,AC226119.4,RP11-718M20.5,STX18,OR7E162P,OR7E163P	5,-12,12,-26,35,44,-73,76,78,85,-105,125,-128,-159,-186,195,207,207,220,238,252,-253,260,272	56	4:4164365:C:A	TRUE	rs140202554	0.000392584
7	7:47374770:C:A	47374770	TNS3	A	C	0.3734	1.32 [1.16,1.5]	2.63493e-05	0.397	0.3696	0.3768	0.3699	0.4054	0.3692	0	NA	TNS3,AC004870.3,AC004870.5,AC004901.1,AC095067.1	0,256,281,285,-287	108	7:47345002:T:C	FALSE	rs1464921	0.000101638
7	7:70649472:T:G	70649472	WBSCR17	G	T	0.01403	2.63 [1.66,4.16]	2.64004e-05	0.02333	0.01251	0.03136	0.01375	0.02003	0.01089	0	NA	WBSCR17,MIR3914-1,AC079398.1	0,-123,-126	110	7:70649472:T:G	TRUE	rs73700624	0.000249831
13	13:36282083:C:A	36282083	LINC00445	A	C	0.03062	1.99 [1.44,2.74]	2.64795e-05	0.04485	0.0283	0.05439	0.02667	0.04095	0.03042	9	NA	LINC00445,NBEA,DCLK1,AL390071.1,MAB21L1	9,35,-63,213,231	175	13:36282083:C:A	TRUE	rs61948145	0.000337211
15	15:45698224:C:T	45698224	SPATA5L1	T	C	0.1354	1.48 [1.23,1.78]	2.67551e-05	0.1502	0.133	0.1254	0.1326	0.1604	0.1335	0	NA	SPATA5L1,GATM,C15orf48,RP11-519G16.5,MIR147B,RNU7-5P,RP11-519G16.3,RNU6-953P,CTD-2651B20.4,SLC30A4,CTD-2651B20.5,HMGN2P46,CTD-2651B20.3,SLC28A2,SNORA41,RP11-96O20.2,DPPA5P2,BLOC1S6,RP11-96O20.4,CTD-2651B20.2,SNORA11,SHF,CTD-2651B20.6,RP11-519G16.2,CTD-2651B20.7,SQRDL,CTD-2651B20.1,DUOX1,DUOXA1,DUOXA2,DUOX2,RP11-718O11.1	0,4,-25,-25,-27,-40,-42,51,73,-74,84,-105,127,130,-131,-153,-161,-181,-181,190,191,205,205,206,207,-225,238,240,276,288,292,-299	192	15:45698224:C:T	TRUE	rs72709092	9.42839e-05
4	4:14405967:C:A	14405967	AC006296.1	C	A	0.3853	0.76 [0.66,0.86]	2.68135e-05	0.3583	0.3897	0.3807	0.3889	0.349	0.3907	0	NA	AC006296.1,AC006296.2,LINC00504,MTND2P31,RP11-669M16.1,RP11-669M16.2,LINC01085,KLF17P2	0,10,-66,-102,162,261,264,278	60	4:14407483:T:C	FALSE	rs56389827	1.85767e-05
17	17:32190418:T:C	32190418	ASIC2	T	C	0.3374	1.32 [1.16,1.5]	2.74365e-05	0.3754	0.3313	0.3689	0.3274	0.3781	0.3363	0	intergenic	ASIC2,AC024610.1,RP11-17M24.1,RP11-17M24.2,TLK2P1,RP11-118G23.1,RP11-118G23.2,CTC-304I17.4,RP11-31I22.2,RP11-31I22.3,CTC-304I17.3,RNA5SP438,CTC-304I17.2,CTC-304I17.5	0,-11,-68,-113,-173,174,183,-217,228,239,-255,-257,-280,-298	206	17:32192937:T:C	FALSE	rs1414846	6.53058e-05
3	3:161628297:G:A	161628297	RP11-774I5.1	G	A	0.4495	1.31 [1.15,1.48]	2.75335e-05	0.4923	0.4426	0.5299	0.4385	0.4766	0.448	89	NA	RP11-774I5.1	89	52	3:161628297:G:A	TRUE	rs9831750	0.000322103
5	5:59220785:G:A	59220785	PDE4D	A	G	0.01746	2.37 [1.58,3.55]	2.77375e-05	0.03357	0.01484	0.02972	0.01566	0.03515	0.01377	0	NA	PDE4D,CTD-2254N19.1,MIR582	0,-96,221	86	5:59220909:G:A	FALSE	rs112885968	1.72816e-05
2	2:35934578:A:G	35934578	MRPL50P1	A	G	0.02155	2.24 [1.53,3.27]	2.80582e-05	0.03309	0.01968	0.03004	0.01892	0.03436	0.02068	-15	NA	MRPL50P1,AC083939.1,RNU6-1117P,MIR548AD	-15238238238	24	2:35940688:G:A	FALSE	rs10192947	6.19541e-05
5	5:111284237:T:C	111284237	NREP	C	T	0.07474	0.56 [0.42,0.73]	2.80622e-05	0.05244	0.07838	0.06469	0.08199	0.04741	0.07365	0	intergenic	NREP,NREP-AS1,HMGN1P14,EPB41L4A,STARD4-AS1,EPB41L4A-AS1,SNORA13,CTC-459M5.1,RN7SKP57,CTC-459M5.2,RP11-526F3.1	0,0,102,-194,209,-212,-213,-225,228,-243,-280	87	5:111284237:T:C	TRUE	rs74863307	5.61883e-05
3	3:188415913:G:A	188415913	LPP	A	G	0.05539	1.68 [1.32,2.15]	2.82928e-05	0.0731	0.0525	0.1045	0.05063	0.06017	0.05494	0	NA	LPP,MIR28,AC063932.1,LPP-AS1,TPRG1-AS1,TPRG1,RP11-297K7.1	0,9,67,129,-244,-249,-291	55	3:188415913:G:A	TRUE	rs16863543	0.000557857
10	10:73048632:T:C	73048632	UNC5B	C	T	0.04438	1.81 [1.37,2.39]	2.83162e-05	0.0613	0.04165	0.08094	0.0416	0.05303	0.0417	0	NA	UNC5B,SLC29A3,UNC5B-AS1,AL359832.1,CDH23,CDH23-AS1	0,-30,71,73,-108,-219	147	10:73048632:T:C	TRUE	rs2277258	0.000553029
14	14:84766777:T:C	84766777	CTD-2320B12.2	C	T	0.03427	0.4 [0.26,0.62]	2.83227e-05	0.01775	0.03698	0.01045	0.03717	0.02074	0.03673	123	NA	CTD-2320B12.2,CTD-2320B12.1,CTD-2320B12.3	123125127	184	14:84833187:T:C	FALSE	rs78843651	3.92942e-05
8	8:19130903:C:T	19130903	RP11-1080G15.1	T	C	0.04813	0.49 [0.35,0.69]	2.84983e-05	0.03306	0.05059	0.03659	0.05053	0.03161	0.05067	14	NA	RP11-1080G15.1,RP11-618M23.4,RP11-618M23.2,RP11-618M23.1,SH2D4A,CSGALNACT1,RP11-1080G15.2,PSD3,RP11-420B22.2,RP11-420B22.1	14,16,24,31,-40,-131,158,189,271,272	123	8:19141400:T:C	FALSE	rs59899497	0.000236029
5	5:146511774:A:G	146511774	PPP2R2B	G	A	0.2823	0.73 [0.64,0.85]	2.85513e-05	0.2582	0.2862	0.2633	0.2805	0.2562	0.2938	47	NA	PPP2R2B,CTC-255N20.1,STK32A,PPP2R2B-IT1,DPYSL3,CTB-108O6.2	47,-48,-103,213,-259,-270	90	5:146528187:C:T	FALSE	rs6875981	1.50331e-05
19	19:13413510:C:T	13413510	CACNA1A	T	C	0.01718	2.38 [1.58,3.58]	2.85966e-05	0.02642	0.01567	0.02613	0.01653	0.02654	0.01454	0	NA	CACNA1A,AC005513.1,CTC-250I14.1,IER2,CTC-250I14.6,STX10,CTC-250I14.3,NACC1,AC005546.2,TRMT1,LYL1,NFIX,AC007787.2,CTC-239J10.1	0,-73,144,148,149,152,162,162,170,185,200,204,231,288	216	19:13413510:C:T	TRUE	rs117356673	0.000294002
4	4:4159646:T:C	4159646	OR7E99P	C	T	0.03272	1.92 [1.41,2.61]	2.8687e-05	0.04827	0.03018	0.05052	0.02984	0.04735	0.03062	0	NA	OR7E99P,UNC93B4,OR7E43P,OR4D12P,OTOP1,RP11-489M13.2,RP11-489M13.3,AC116562.1,TMEM128,RP11-489M13.1,LYAR,AC116562.2,ZBTB49,RP11-265O12.1,NSG1,ENPP7P9,AC226119.5,FAM86EP,ALG1L7P,AC226119.4,RP11-718M20.5,OR7E162P,STX18,OR7E163P	0,7,-16,30,-31,40,71,73,-78,80,-110,121,-132,-164,-190,190,202,202,215,234,247,255,-258,268	56	4:4164365:C:A	FALSE	rs143393928	0.000282136
11	11:100366351:C:T	100366351	CNTN5	T	C	0.05629	0.5 [0.36,0.69]	2.87185e-05	0.03415	0.05989	0.04035	0.05658	0.03161	0.06423	137	ARHGAP42,ARHGAP42	CNTN5,RN7SL222P,RPA2P3,AP000620.1,CTD-2383M3.1,ARHGAP42,AC015600.1	137,-146,158,-171,-189,-192,-299	160	11:100366351:C:T	TRUE	rs112078489	0.000180878
7	7:118747198:A:G	118747198	RP11-500M10.1	G	A	0.1216	0.65 [0.53,0.79]	2.87296e-05	0.09897	0.1253	0.1064	0.1236	0.09596	0.1274	-71	NA	RP11-500M10.1,RP11-533K11.1,RP11-515K14.1	-71156226	117	7:118747198:A:G	TRUE	rs17142040	0.000136978
7	7:109397947:T:G	109397947	RP11-10E6.1	G	T	0.3125	0.73 [0.63,0.85]	2.93651e-05	0.2534	0.322	0.2455	0.3245	0.2566	0.3186	-6	NA	RP11-10E6.1,AC073387.2,AC073071.1,EIF3IP1,RPL3P8	-6,97,161,-201,-241	115	7:109397947:T:G	TRUE	rs13229775	0.00025922
1	1:169002381:A:G	169002381	LINC00970	A	G	0.4478	1.31 [1.15,1.49]	2.94798e-05	0.4595	0.4458	0.4507	0.4504	0.4632	0.4399	0	ATP1B1, BLZF1,CCDC181,F5,NME7,SELP,SLC19A2	LINC00970,RNA5SP66,RP5-1018K9.1,ATP1B1,RPL29P7,NME7,SUMO1P2,LINC00626,RP1-10C16.1,RP4-800F24.1,AL049798.1	0,-34,-71,-73,94,-99,135,240,259,-278,285	12	1:169002381:A:G	TRUE	rs5005856	3.58647e-05
8	8:19142749:G:C	19142749	RP11-1080G15.1	C	G	0.04779	0.49 [0.35,0.69]	2.95211e-05	0.03252	0.05029	0.03659	0.05018	0.03085	0.05044	26	NA	RP11-1080G15.1,RP11-618M23.4,SH2D4A,RP11-618M23.2,RP11-618M23.1,CSGALNACT1,RP11-1080G15.2,PSD3,RP11-420B22.2,RP11-420B22.1	26,28,-28,36,43,-119,170,201,283,284	123	8:19141400:T:C	FALSE	rs75739956	0.000297545
7	7:150905444:C:T	150905444	ABCF2	C	T	0.3998	1.31 [1.15,1.49]	2.98589e-05	0.4436	0.3928	0.4371	0.3908	0.4463	0.3953	0	NOS3,intergenic	ABCF2,IQCA1P1,ASB10,CHPF2,MIR671,SMARCD3,RP4-548D19.3,GBX1,RP5-1070G24.2,AGAP3,TMUB1,FASTK,RP11-148K1.12,SLC4A2,NUB1,CDK5,ASIC3,ABCB8,WDR86,RP11-148K1.10,ATG9B,NOS3,WDR86-AS1,RP4-555L14.4,CRYGN,MIR3907,KCNH2,RN7SL76P,RHEB,ETF1P2	0,3,21,-24,-30,-30,-32,34,-41,64,125,127,132,132,-133,150,156,161,-168,179,184,194,-201,-219,-220,-225,230,-256,-258,-294	118	7:150905444:C:T	TRUE	rs2608291	0.00075115
17	17:32198555:G:T	32198555	ASIC2	T	G	0.333	1.32 [1.16,1.51]	3.00388e-05	0.371	0.3267	0.368	0.3242	0.3723	0.33	0	intergenic	ASIC2,AC024610.1,RP11-17M24.1,RP11-17M24.2,TLK2P1,RP11-118G23.1,RP11-118G23.2,CTC-304I17.4,RP11-31I22.2,CTC-304I17.3,RP11-31I22.3,RNA5SP438,CTC-304I17.2,CTC-304I17.5,RP11-215E13.1	0,-3,-60,-105,-165,182,191,-209,236,-247,247,-249,-271,-290,-298	206	17:32192937:T:C	FALSE	rs364894	8.08286e-05
1	1:230463128:A:G	230463128	PGBD5	G	A	0.03223	1.95 [1.42,2.68]	3.01744e-05	0.04481	0.03017	0.04878	0.03302	0.04317	0.02646	0	GALNT2	PGBD5,AL691479.1,GALNT2,RP5-956O18.3,RP5-956O18.2,RP11-543E8.1,BX323860.1,RP11-543E8.2	0,11,45,45,59,-265,278,-285	17	1:230460830:T:C	FALSE	rs12141113	5.65355e-05
17	17:70163422:T:A	70163422	SOX9-AS1	A	T	0.06754	1.65 [1.3,2.1]	3.01959e-05	0.07876	0.0657	0.08741	0.0638	0.07521	0.0682	0	NA	SOX9-AS1,SOX9,AC007461.2,RP11-84E24.2,AC007461.1,LINC01152,AC005152.3,LINC00511,RP11-1124B17.1,RP11-57A1.1	0,41,74,110,127,129,133,-156,-176,-259	209	17:70163422:T:A	TRUE	rs34911787	0.000307274
5	5:146489389:A:G	146489389	PPP2R2B	G	A	0.2113	0.71 [0.61,0.83]	3.02711e-05	0.178	0.2167	0.1849	0.2164	0.1752	0.2171	25	NA	PPP2R2B,CTC-255N20.1,STK32A,PPP2R2B-IT1,DPYSL3,CTB-108O6.2	25,-70,-125,190,-281,-292	90	5:146528187:C:T	FALSE	rs10073965	1.21596e-05
18	18:73333621:C:T	73333621	RP11-704C2.1	T	C	0.03883	1.94 [1.42,2.65]	3.03504e-05	0.04944	0.0371	0.04021	0.0382	0.05324	0.03565	-74	NA	RP11-704C2.1,RP11-321M21.1,SMIM21,RP11-321M21.3,RP11-173L6.1	-74,185,194,203,-223	214	18:73333621:C:T	TRUE	rs118099374	3.73729e-05
1	1:230454252:G:A	230454252	AL691479.1	A	G	0.02781	2.06 [1.46,2.9]	3.03989e-05	0.03862	0.02605	0.04181	0.02752	0.0373	0.02412	2	GALNT2	AL691479.1,PGBD5,GALNT2,RP5-956O18.3,RP5-956O18.2,BX323860.1,RP11-543E8.1,RP11-543E8.2	2,-3,36,37,50,269,-274,-294	17	1:230460830:T:C	FALSE	rs76833939	0.000264525
17	17:32193376:G:T	32193376	ASIC2	G	T	0.3535	1.31 [1.16,1.49]	3.0574e-05	0.3948	0.3467	0.3926	0.3434	0.3957	0.3511	0	intergenic	ASIC2,AC024610.1,RP11-17M24.1,RP11-17M24.2,TLK2P1,RP11-118G23.1,RP11-118G23.2,CTC-304I17.4,RP11-31I22.2,RP11-31I22.3,CTC-304I17.3,RNA5SP438,CTC-304I17.2,CTC-304I17.5	0,-8,-65,-110,-170,177,185,-215,231,242,-252,-254,-277,-295	206	17:32192937:T:C	FALSE	rs317334	6.58823e-05
5	5:146523279:C:T	146523279	CTC-255N20.1	T	C	0.2116	0.71 [0.61,0.84]	3.06496e-05	0.1789	0.2169	0.1809	0.2155	0.1781	0.2188	-36	NA	CTC-255N20.1,PPP2R2B,STK32A,PPP2R2B-IT1,DPYSL3,CTB-108O6.2	-36,59,-91,224,-247,-258	90	5:146528187:C:T	FALSE	rs13360969	1.70865e-05
6	6:40681610:A:G	40681610	RP11-570K4.1	G	A	0.07469	1.61 [1.28,2.01]	3.08657e-05	0.09837	0.07082	0.1115	0.0699	0.09294	0.07203	0	LRFN2	RP11-570K4.1,LRFN2,RP3-462C17.1,RP11-121P10.1	0,126,190,211	96	6:40681610:A:G	TRUE	rs72861541	0.000207308
17	17:32194316:C:T	32194316	ASIC2	C	T	0.3539	1.31 [1.15,1.49]	3.1021e-05	0.397	0.347	0.3912	0.3444	0.3994	0.3503	0	intergenic	ASIC2,AC024610.1,RP11-17M24.1,RP11-17M24.2,TLK2P1,RP11-118G23.1,RP11-118G23.2,CTC-304I17.4,RP11-31I22.2,RP11-31I22.3,CTC-304I17.3,RNA5SP438,CTC-304I17.2,CTC-304I17.5	0,-7,-64,-109,-169,178,186,-214,232,243,-251,-253,-276,-294	206	17:32192937:T:C	FALSE	rs365311	7.5229e-05
2	2:35949269:G:A	35949269	MRPL50P1	G	A	0.02328	2.2 [1.51,3.2]	3.12687e-05	0.03396	0.02156	0.03004	0.02107	0.03561	0.0222	-1	NA	MRPL50P1,AC083939.1,RNU6-1117P,MIR548AD	-1252252253	24	2:35940688:G:A	FALSE	rs4365442	8.72861e-05
4	4:185358903:G:A	185358903	IRF2	A	G	0.1106	1.51 [1.24,1.83]	3.13438e-05	0.1279	0.1078	0.1143	0.1105	0.1334	0.1042	0	NA	IRF2,SNORD79,RP11-326I11.5,RP11-326I11.3,RP11-290F5.1,RP11-326I11.4,RP11-290F5.2,RP11-326I11.1,RP11-162O12.2,RP11-242J7.1,RN7SL28P,AC079080.1,RP11-162O12.1,CASP3,PRIMPOL,ENPP6,CENPU	0,6,-34,-37,55,-69,84,-121,138,-146,159,170,182,-190,-212,217,-257	81	4:185331647:T:C	FALSE	rs72703786	4.0725e-05
17	17:32188793:T:C	32188793	ASIC2	T	C	0.3531	1.31 [1.15,1.49]	3.15072e-05	0.396	0.3462	0.3922	0.344	0.3975	0.349	0	intergenic	ASIC2,AC024610.1,RP11-17M24.1,RP11-17M24.2,RP11-118G23.1,TLK2P1,RP11-118G23.2,CTC-304I17.4,RP11-31I22.2,RP11-31I22.3,CTC-304I17.3,RNA5SP438,CTC-304I17.2,CTC-304I17.5	0,-13,-69,-115,173,-175,181,-219,227,238,-257,-258,-281,-300	206	17:32192937:T:C	FALSE	rs1490897	7.128e-05
17	17:76643913:A:G	76643913	CTD-2357A8.3	G	A	0.1966	0.71 [0.6,0.83]	3.15801e-05	0.1866	0.1982	0.1912	0.193	0.1847	0.205	16	NA	CTD-2357A8.3,CYTH1,RNU6-638P,DNAH17,RN7SL454P,RP11-559N14.6,USP36,DNAH17-AS1,RP11-559N14.5,RPL9P29,TIMP2,RP11-323N12.5,AC061992.1,PGS1,DDC8,CTD-2373H9.5,RP11-806H10.4,RN7SL236P,SOCS3	16,-26,-49,70,115,125,-140,145,148,-198,-205,-208,221,223,-223,-255,274,277,288	211	17:76644026:A:G	FALSE	rs9896206	1.31248e-05
9	9:15531247:C:T	15531247	FTH1P12	T	C	0.01488	2.72 [1.68,4.38]	3.16107e-05	0.02183	0.01374	0.01742	0.01323	0.02364	0.0144	4	NA	FTH1P12,RN7SL98P,RNU6-246P,PSIP1,CCDC171,HMGN2P16,SNAPC3,RNU6-319P,RPL7P33,RN7SL157P,TTC39B,RNU6-14P	4,5,-13,20,-22,-57,65,99,169,183,224,-245	130	9:15919363:C:T	FALSE	rs866604469	2.95057e-05
17	17:32194724:A:G	32194724	ASIC2	A	G	0.353	1.31 [1.15,1.49]	3.17083e-05	0.3961	0.346	0.3897	0.3433	0.3987	0.3496	0	intergenic	ASIC2,AC024610.1,RP11-17M24.1,RP11-17M24.2,TLK2P1,RP11-118G23.1,RP11-118G23.2,CTC-304I17.4,RP11-31I22.2,RP11-31I22.3,CTC-304I17.3,RNA5SP438,CTC-304I17.2,CTC-304I17.5	0,-7,-63,-109,-169,179,187,-213,233,244,-251,-252,-275,-294	206	17:32192937:T:C	FALSE	rs382850	7.26675e-05
4	4:4162933:G:A	4162933	OR7E99P	A	G	0.03226	1.92 [1.41,2.61]	3.20447e-05	0.04827	0.02964	0.04895	0.02932	0.04799	0.03007	4	NA	OR7E99P,UNC93B4,OR7E43P,OTOP1,OR4D12P,RP11-489M13.2,TMEM128,RP11-489M13.3,AC116562.1,RP11-489M13.1,LYAR,AC116562.2,ZBTB49,RP11-265O12.1,NSG1,ENPP7P9,AC226119.5,FAM86EP,ALG1L7P,AC226119.4,RP11-718M20.5,STX18,OR7E162P,OR7E163P	4,11,-13,-28,34,43,-74,74,77,84,-106,124,-129,-161,-187,194,206,206,219,237,251,-255,259,271	56	4:4164365:C:A	FALSE	rs143571992	0.000356232
5	5:146507285:G:T	146507285	PPP2R2B	T	G	0.2111	0.71 [0.61,0.84]	3.21409e-05	0.1785	0.2163	0.1855	0.2163	0.1757	0.2164	43	NA	PPP2R2B,CTC-255N20.1,STK32A,PPP2R2B-IT1,DPYSL3,CTB-108O6.2	43,-52,-107,208,-263,-274	90	5:146528187:C:T	FALSE	rs10041036	3.21014e-05
5	5:146483985:C:A	146483985	PPP2R2B	A	C	0.2117	0.71 [0.61,0.84]	3.21478e-05	0.1795	0.2169	0.182	0.2159	0.1785	0.2183	20	NA	PPP2R2B,CTC-255N20.1,STK32A,PPP2R2B-IT1,DPYSL3,CTB-108O6.2	20,-76,-131,185,-286,-297	90	5:146528187:C:T	FALSE	rs6867092	1.2173e-05
4	4:38846885:G:A	38846885	TLR1	A	G	0.1986	0.71 [0.6,0.83]	3.21546e-05	0.1711	0.2031	0.1596	0.2041	0.1759	0.2018	0	NA	TLR1,TLR6,FAM114A1,MIR574,TLR10,RNA5SP158,TMEM156,KLF3,RP11-617D20.1,AC021860.1,KLHL5,RP11-617D20.2,RP11-360F5.1,RP11-213G21.2,RP11-360F5.3	0,0,-22,-23,62,86,-121,144,180,180,-200,226,-267,275,-289	64	4:38827414:T:C	FALSE	rs7685852	0.00016316
17	17:69661067:G:C	69661067	LOC124685	C	G	0.1406	0.67 [0.56,0.81]	3.21992e-05	0.1324	0.142	0.1421	0.1424	0.1284	0.1414	43	NA	LOC124685,AC118653.2	43,68	208	17:69666553:G:A	FALSE	rs9302939	0.000441286
20	20:11046078:C:T	11046078	C20orf187	T	C	0.01097	0.19 [0.08,0.42]	3.23062e-05	0.005076	0.01193	0.005226	0.01288	0.005014	0.0107	36	NA	C20orf187,RP11-103J8.2,RP11-103J8.1,RP4-697P8.3,RP4-734C18.1,FAT1P1,RPS11P1	36,64,71,156,-169,176,-280	221	20:11038384:C:T	FALSE	rs75009164	0.00124938
4	4:4164002:G:T	4164002	OR7E99P	T	G	0.03286	1.91 [1.4,2.59]	3.24903e-05	0.04873	0.03027	0.05052	0.02957	0.04799	0.03118	5	NA	OR7E99P,UNC93B4,OR7E43P,OTOP1,OR4D12P,RP11-489M13.2,TMEM128,RP11-489M13.3,AC116562.1,RP11-489M13.1,LYAR,AC116562.2,ZBTB49,RP11-265O12.1,NSG1,ENPP7P9,AC226119.5,FAM86EP,ALG1L7P,AC226119.4,RP11-718M20.5,STX18,OR7E162P,OR7E163P	5,12,-12,-27,35,44,-73,75,78,85,-105,125,-128,-160,-186,195,207,207,220,238,252,-253,260,272	56	4:4164365:C:A	FALSE	rs146120281	0.000383471
8	8:125663893:T:C	125663893	MTSS1	C	T	0.01325	2.5 [1.61,3.86]	3.31976e-05	0.02741	0.01094	0.0453	0.01083	0.02006	0.01109	0	NA	MTSS1,RP11-532M24.1,NDUFB9,TATDN1,RP11-1082L8.4,RP11-158K1.3,RNF139,MIR4662A,RNF139-AS1,RP11-1082L8.3,TRMT12,LINC00964,RP11-1082L8.1,TMEM65,RP11-1082L8.2	0,71,83,112,-160,160,164,-170,177,-183,190,-197,-269,279,-285	127	8:125663893:T:C	TRUE	rs16899923	0.000137038
3	3:172737648:T:C	172737648	SPATA16	C	T	0.03774	1.86 [1.38,2.49]	3.33505e-05	0.05703	0.0346	0.07168	0.03486	0.05101	0.03426	0	NA	SPATA16,RP11-324C10.1,RP11-816B4.1,ATP5G1P4,ECT2,RNU4-4P	0,-134,189,191,198,223	53	3:172737648:T:C	TRUE	rs77840076	0.000256997
4	4:14405021:G:A	14405021	AC006296.1	G	A	0.3853	0.76 [0.66,0.86]	3.36807e-05	0.358	0.3897	0.3811	0.3887	0.3483	0.391	0	NA	AC006296.1,AC006296.2,LINC00504,MTND2P31,RP11-669M16.1,RP11-669M16.2,LINC01085,KLF17P2	0,9,-67,-102,161,260,263,277	60	4:14407483:T:C	FALSE	rs12508925	2.66312e-05
17	17:32185331:T:A	32185331	ASIC2	T	A	0.3372	1.32 [1.16,1.5]	3.385e-05	0.3758	0.331	0.3723	0.3273	0.3772	0.3358	0	intergenic	ASIC2,AC024610.1,RP11-17M24.1,RP11-17M24.2,RP11-118G23.1,RP11-118G23.2,TLK2P1,CTC-304I17.4,RP11-31I22.2,RP11-31I22.3,CTC-304I17.3,RNA5SP438,CTC-304I17.2	0,-16,-73,-118,169,177,-178,-223,223,234,-260,-262,-285	206	17:32192937:T:C	FALSE	rs317344	8.27945e-05
14	14:86394752:A:T	86394752	CTD-2341M24.1	T	A	0.0985	0.61 [0.49,0.77]	3.38592e-05	0.07282	0.1027	0.06316	0.0954	0.07681	0.1122	-6	NA	CTD-2341M24.1,RP11-1079H9.1,FLRT2	-6,-86,300	185	14:86394752:A:T	TRUE	rs76964227	0.000339161
9	9:32107631:A:G	32107631	RNA5SP281	G	A	0.1151	0.63 [0.5,0.78]	3.39605e-05	0.0911	0.1189	0.08214	0.1179	0.09475	0.1204	-186	NA	RNA5SP281,SLC25A5P8,ACO1	-186,-226,-277	135	9:32107631:A:G	TRUE	rs73467295	4.87406e-05
10	10:4222217:G:A	4222217	LINC00702	A	G	0.08236	1.57 [1.27,1.95]	3.39629e-05	0.1076	0.07823	0.1028	0.07681	0.1096	0.08008	-21	NA	LINC00702,RP11-433J20.1,RP11-433J20.2,LINC00703,RP11-34C15.2,RP11-464C19.3	-21,91,152,-204,-235,244	141	10:4222217:G:A	TRUE	rs75641862	0.00129461
2	2:50089511:G:T	50089511	RPL7P13	T	G	0.1988	0.7 [0.59,0.83]	3.43802e-05	0.1574	0.2054	0.1393	0.2041	0.1647	0.2071	-16	NA	RPL7P13,SNORA75,NRXN1	-16,-26,-56	28	2:50140955:C:T	FALSE	rs11889255	0.0005513
1	1:168586328:T:A	168586328	XCL1	A	T	0.3267	0.74 [0.65,0.86]	3.44253e-05	0.2992	0.3312	0.3082	0.3146	0.2955	0.3529	35	NA	XCL1,RP4-738P11.4,XCL2,RP4-738P11.3,DPT,RP5-968D22.3,AL049798.1,RP1-10C16.1,QRSL1P1,LINC00626,RP5-968D22.1,MIR557,RP5-1059H15.1,SUMO1P2,LINC00970	35,38,73,74,-78,121,-131,-146,166,-170,194,241,247,-281,-287	11	1:168586328:T:A	TRUE	rs10918940	0.000222406
4	4:55599159:G:A	55599159	KIT	A	G	0.1794	0.7 [0.59,0.83]	3.46914e-05	0.1643	0.1819	0.1809	0.18	0.1575	0.1843	0	NA	KIT,RP11-273B19.2,RP11-273B19.1,AC006552.1,RP11-463H12.2,RPL38P3,AC111194.1,RP11-545H22.1,RNU6-410P	0,-103,-113,126,-211,-243,-278,286,-299	68	4:55599159:G:A	TRUE	rs4864921	9.25932e-05
7	7:72057028:G:A	72057028	TYW1B	A	G	0.07575	1.59 [1.27,1.97]	3.47521e-05	0.1009	0.07165	0.1011	0.06956	0.1009	0.0744	0	NA	TYW1B,AC091738.2,MIR4650-2,RP11-535E8.2,CALN1,RP11-1394O16.1,RN7SL377P,SBDSP1,RN7SL625P,SPDYE7P,POM121	0,-81,-106,-131,145,-177,-236,-243,-255,-276,-293	111	7:72057028:G:A	TRUE	rs59367931	0.000127796
7	7:47373153:C:G	47373153	TNS3	G	C	0.3713	1.31 [1.15,1.49]	3.49017e-05	0.3955	0.3674	0.3732	0.3669	0.4046	0.3681	0	NA	TNS3,AC004870.3,AC004870.5,AC004901.1,AC095067.1	0,254,280,284,-288	108	7:47345002:T:C	FALSE	rs10225497	9.64024e-05
17	17:32198086:C:T	32198086	ASIC2	T	C	0.3481	1.31 [1.15,1.49]	3.50089e-05	0.388	0.3417	0.3864	0.3395	0.3886	0.3445	0	intergenic	ASIC2,AC024610.1,RP11-17M24.1,RP11-17M24.2,TLK2P1,RP11-118G23.1,RP11-118G23.2,CTC-304I17.4,RP11-31I22.2,RP11-31I22.3,CTC-304I17.3,RNA5SP438,CTC-304I17.2,CTC-304I17.5,RP11-215E13.1	0,-3,-60,-105,-166,182,190,-210,236,247,-247,-249,-272,-291,-298	206	17:32192937:T:C	FALSE	rs412343	5.50847e-05
9	9:17901265:C:T	17901265	SH3GL2	T	C	0.01799	2.4 [1.58,3.66]	3.51631e-05	0.02543	0.01678	0.02098	0.01598	0.02726	0.01782	104	NA	SH3GL2	104	133	9:17901265:C:T	TRUE	rs376344363	2.42389e-06
7	7:109835007:C:A	109835007	RPL3P8	A	C	0.4922	0.76 [0.67,0.87]	3.51719e-05	0.4439	0.5001	0.4093	0.4999	0.458	0.5004	195	NA	RPL3P8,EIF3IP1,AC003088.1	195,235,-237	116	7:109835007:C:A	TRUE	rs11773069	4.54923e-05
14	14:103230573:G:T	103230573	RP11-661D19.3	T	G	0.1906	0.71 [0.6,0.83]	3.54948e-05	0.1605	0.1955	0.1602	0.196	0.1606	0.1948	-6	NA	RP11-661D19.3,TRAF3,RCOR1,RP11-661D19.1,RNU6-1316P,AL117209.1,AMN,CDC42BPB,RP11-365N19.2,RN7SL546P,CTD-2555C10.3,MIR4309,ANKRD9,TECPR2,RNU6-244P,RPL13P6	-6,-13,34,102,-102,-115,-158,-168,-169,181,208,225,254,262,262,-277	188	14:103230573:G:T	TRUE	rs35696698	0.000288904
2	2:50118370:T:C	50118370	SNORA75	C	T	0.2012	0.7 [0.59,0.83]	3.57222e-05	0.161	0.2077	0.1439	0.207	0.1681	0.2086	2	NA	SNORA75,RPL7P13,NRXN1	2,12,-27	28	2:50140955:C:T	FALSE	rs72884145	0.000430092
2	2:50119507:C:A	50119507	SNORA75	A	C	0.1985	0.7 [0.59,0.83]	3.57339e-05	0.1565	0.2053	0.1431	0.2044	0.1621	0.2065	3	NA	SNORA75,RPL7P13,NRXN1	3,13,-26	28	2:50140955:C:T	FALSE	rs72884146	0.000362695
2	2:177263690:G:A	177263690	AC068706.1	A	G	0.22	0.72 [0.61,0.84]	3.57464e-05	0.1866	0.2254	0.1825	0.2261	0.1883	0.2246	15	NA	AC068706.1,AC068706.2,AC073069.2,MTX2,AC017048.1,AC017048.2,AC016739.1,AC016739.2,HOXD1,HOXD-AS1,RP11-324L17.1,AC009336.24,HOXD3,LINC01116,RP11-387A1.5,LINC01117,HOXD4,MIR10B,HOXD-AS2,RNU6ATAC14P,HOXD8,HOXD9,HOXD10,HOXD11,AC009336.1,HOXD12	15,17,60,61,-107,-126,156,198,208,210,-212,220,226,-231,233,-239,246,249,262,-266,266,274,279,289,290,297	38	2:177263690:G:A	TRUE	rs16863778	0.00110847
1	1:199274275:A:G	199274275	RP11-382E9.1	G	A	0.2779	0.74 [0.64,0.85]	3.5894e-05	0.252	0.2821	0.2648	0.2834	0.2468	0.2803	0	NA	RP11-382E9.1,RP11-104D3.1,RP11-104D3.2,AC105941.1,RP11-16L9.4,RP11-16L9.3	0,-67,-82,108,228,284	13	1:199270943:A:G	FALSE	rs7511701	6.39277e-05
6	6:106955926:A:G	106955926	AIM1	G	A	0.02423	0.37 [0.23,0.6]	3.59719e-05	0.01524	0.0257	0.02439	0.02722	0.01148	0.0237	-4	NA	AIM1,RNA5SP211,RTN4IP1,RNU6-527P,QRSL1,RPL21P65,RP11-404H14.1,ATG5,RP1-60O19.2,RNU6-344P,RP1-60O19.1,RN7SL47P,RNU6-117P,MIR587	-4,59,-63,-100,-122,-134,148,182,-187,204,-209,224,-231,-276	98	6:106955926:A:G	TRUE	rs783408	0.000688283
17	17:70380942:A:G	70380942	LINC00511	A	G	0.2928	0.75 [0.65,0.86]	3.6126e-05	0.2583	0.2984	0.2509	0.2942	0.2614	0.3039	0	NA	LINC00511,RP11-1124B17.1,RP11-57A1.1,SOX9-AS1,RPL32P33,CTD-3010D24.3,SOX9,SLC39A11,RN7SKP180,AC007461.2	0,30,-41,163,-242,-258,258,-261,-279,291	210	17:70380942:A:G	TRUE	rs12946432	2.26152e-06
1	1:90630365:G:A	90630365	RNU6-695P	A	G	0.2991	1.33 [1.16,1.52]	3.62016e-05	0.3285	0.2943	0.3481	0.3008	0.3205	0.2859	-89	NA	RNU6-695P,ZNF326,GEMIN8P4,RN7SKP272,RP11-302M6.5,LRRC8D,RP11-302M6.4	-8.91292e+19	7	1:90630365:G:A	TRUE	rs4332342	2.31642e-05
17	17:32194749:G:A	32194749	ASIC2	G	A	0.3538	1.31 [1.15,1.49]	3.63161e-05	0.3964	0.3469	0.3901	0.3441	0.399	0.3505	0	intergenic	ASIC2,AC024610.1,RP11-17M24.1,RP11-17M24.2,TLK2P1,RP11-118G23.1,RP11-118G23.2,CTC-304I17.4,RP11-31I22.2,RP11-31I22.3,CTC-304I17.3,RNA5SP438,CTC-304I17.2,CTC-304I17.5	0,-7,-63,-109,-169,179,187,-213,233,244,-251,-252,-275,-294	206	17:32192937:T:C	FALSE	rs437937	0.000102973
8	8:19156213:G:A	19156213	SH2D4A	A	G	0.04471	0.48 [0.34,0.68]	3.66016e-05	0.02902	0.04727	0.03136	0.04765	0.02806	0.04678	-15	NA	SH2D4A,RP11-1080G15.1,RP11-618M23.4,RP11-618M23.2,RP11-618M23.1,CSGALNACT1,RP11-1080G15.2,PSD3,RP11-420B22.2,RP11-420B22.1	-15,39,41,49,57,-105,184,214,297,298	123	8:19141400:T:C	FALSE	rs55899350	0.000228127
1	1:76017244:G:A	76017244	SLC44A5	A	G	0.01282	0.18 [0.08,0.43]	3.68887e-05	0.004564	0.01417	0.001742	0.01258	0.005722	0.01625	0	NA	SLC44A5,RNU6-503P,RP11-87O11.1,RP4-595K12.1,RP4-595K12.2,RP4-682C21.5,ACADM,RP4-682C21.2,RABGGTB,SNORD45C,SNORD45A,SNORD45B,MSH4,AL445464.1	0,13,29,-31,-90,-158,-173,-192,-235,-236,-236,-238,-245,-291	5	1:76263779:A:C	FALSE	rs867965717	8.69331e-05
17	17:76652181:C:T	76652181	CYTH1	T	C	0.1796	0.7 [0.59,0.83]	3.68997e-05	0.1668	0.1816	0.1585	0.1753	0.1703	0.19	-18	NA	CYTH1,CTD-2357A8.3,RNU6-638P,DNAH17,RN7SL454P,USP36,RP11-559N14.6,DNAH17-AS1,RP11-559N14.5,RPL9P29,TIMP2,RP11-323N12.5,DDC8,AC061992.1,PGS1,CTD-2373H9.5,RP11-806H10.4,RN7SL236P,SOCS3	-18,24,-41,79,123,-131,133,153,157,-190,-197,-199,-215,229,231,-247,282,285,296	211	17:76644026:A:G	FALSE	rs7209655	2.06131e-05
1	1:218719474:A:G	218719474	C1orf143	G	A	0.046	0.46 [0.32,0.67]	3.70086e-05	0.02543	0.04935	0.02613	0.04804	0.02514	0.05107	20	NA	C1orf143,TGFB2,RP11-224O19.2,RP11-224O19.5,RRP15,RP11-224O19.4	2.01022e+16	16	1:218719474:A:G	TRUE	rs754187352	4.04287e-05
4	4:190356061:T:C	190356061	HSP90AA4P	C	T	0.2022	0.71 [0.6,0.83]	3.70088e-05	0.1682	0.2078	0.1399	0.2073	0.18	0.2084	-38	NA	HSP90AA4P,RP11-706F1.2,RP11-462G22.1,RP11-706F1.1,RP11-462G22.2,RNU1-51P	-38,144,-225,230,-269,-275	83	4:190356061:T:C	TRUE	rs4532282	0.000468911
11	11:119817385:A:T	119817385	RP11-831A10.2	A	T	0.06419	1.62 [1.29,2.03]	3.71589e-05	0.09775	0.05873	0.1132	0.05978	0.0913	0.05735	-41	NA	RP11-831A10.2,RP11-831A10.1,RP11-215D10.1,TRIM29,CTD-2523D13.2,PVRL1,AP000679.2,CTD-2523D13.1,OAF,RP11-196E1.3,POU2F3,RNU6-1123P	-41,-62,125,-165,207,218,-222,233,-264,287,-290,290	164	11:119817385:A:T	TRUE	rs550764	0.000460598
9	9:16064690:A:T	16064690	CCDC171	T	A	0.01425	2.71 [1.68,4.39]	3.72504e-05	0.0213	0.0131	0.01742	0.01244	0.02289	0.01396	3	NA	CCDC171,C9orf92,RNU6-14P	3,-139,288	130	9:15919363:C:T	FALSE	rs868503958	3.39118e-05
6	6:120372434:A:G	120372434	MIR3144	G	A	0.0104	2.9 [1.74,4.86]	3.75812e-05	0.02234	0.008456	0.02613	0.009219	0.02077	0.00746	36	NA	MIR3144	36	99	6:120372434:A:G	TRUE	rs6910618	0.000107093
17	17:69628496:G:A	69628496	LOC124685	A	G	0.1283	0.66 [0.54,0.81]	3.77105e-05	0.1205	0.1296	0.1241	0.131	0.1191	0.1277	11	NA	LOC124685,AC118653.2	11,35	208	17:69666553:G:A	FALSE	rs8079761	4.98477e-05
4	4:59987015:A:G	59987015	RP11-622J8.1	A	G	0.1129	1.49 [1.23,1.8]	3.81039e-05	0.136	0.1091	0.1246	0.1127	0.1407	0.1044	-32	NA	RP11-622J8.1,RP11-340A13.3,RP11-340A13.2,RP11-340A13.1,RP11-506N2.1	-32,46,74,133,137	69	4:59987015:A:G	TRUE	rs168575	0.000153952
3	3:94381697:T:C	94381697	ARMC10P1	T	C	0.4857	0.77 [0.67,0.87]	3.82302e-05	0.4534	0.491	0.4536	0.4875	0.4534	0.4956	155	NA	ARMC10P1,RP11-118N24.2,WDR82P1,LINC00879	155,-273,-274,-275	49	3:94381697:T:C	TRUE	rs11707686	0.00083945
9	9:16554365:C:G	16554365	BNC2	G	C	0.02024	2.37 [1.57,3.58]	3.8352e-05	0.02893	0.01882	0.01923	0.01917	0.0329	0.01836	0	NA	BNC2,RP11-62F24.1,RP11-183I6.2,RP11-62F24.2,RP11-335H2.2,C9orf92	0,-71,78,-172,-221,278	131	9:16682621:A:G	FALSE	rs186049387	2.45388e-06
7	7:96707714:C:T	96707714	ACN9	T	C	0.05115	0.52 [0.38,0.71]	3.88013e-05	0.0352	0.05374	0.03147	0.05346	0.03674	0.05411	-38	NA	ACN9,DLX5,HMGB3P21,DLX6-AS1,DLX6,DLX6-AS2,AC073900.4,RN7SL252P,AC004745.1,MARK2P10	-38,53,-57,64,67,71,-122,138,-213,219	113	7:96686498:C:T	FALSE	rs77982311	7.20812e-05
17	17:32193989:C:T	32193989	ASIC2	C	T	0.3528	1.31 [1.15,1.49]	3.89987e-05	0.3943	0.3461	0.3887	0.3433	0.3965	0.3496	0	intergenic	ASIC2,AC024610.1,RP11-17M24.1,RP11-17M24.2,TLK2P1,RP11-118G23.1,RP11-118G23.2,CTC-304I17.4,RP11-31I22.2,RP11-31I22.3,CTC-304I17.3,RNA5SP438,CTC-304I17.2,CTC-304I17.5	0,-7,-64,-110,-170,178,186,-214,232,243,-251,-253,-276,-295	206	17:32192937:T:C	FALSE	rs2637338	7.80836e-05
2	2:158123531:C:G	158123531	GALNT5	G	C	0.02237	2.14 [1.48,3.09]	3.94313e-05	0.0355	0.02023	0.05052	0.02019	0.02933	0.02027	0	NA	GALNT5,RN7SKP281,ERMN,AC016732.2,FAM133DP,CYTIP,AC019201.1,AC108057.1,ACVR1C	0,-32,-52,55,-113,-148,-175,252,-260	37	2:158123531:C:G	TRUE	rs76611484	0.000167316
3	3:103825848:T:C	103825848	RP11-40M23.1	C	T	0.2861	0.74 [0.64,0.85]	3.94629e-05	0.249	0.2922	0.2195	0.2898	0.2612	0.2954	43	MIR548A3	RP11-40M23.1,AC016970.1	43,52	50	3:103812426:A:C	FALSE	rs11927184	6.9634e-05
2	2:179187786:T:G	179187786	OSBPL6	T	G	0.3838	1.32 [1.15,1.5]	3.98903e-05	0.4128	0.3792	0.4214	0.389	0.4092	0.3663	0	NA	OSBPL6,RP11-65L3.1,AC009948.5,PRKRA,DFNB59,AC009948.7,FKBP7,PLEKHA3,RNU5E-9P,RBM45,TTN-AS1,TTN,PDE11A,AC011998.4,RP11-65L3.4,CYCTP,RP11-65L3.2,RP11-171I2.5,RP11-171I2.2,RNU6-629P,RP11-171I2.4	0,-78,-91,-108,-128,-132,-141,-157,180,184,-198,-203,215,217,-218,219,-226,-254,-256,284,-294	39	2:179187786:T:G	TRUE	rs4133879	6.55209e-05
18	18:73336785:G:T	73336785	RP11-704C2.1	T	G	0.03885	1.91 [1.4,2.6]	3.99865e-05	0.05025	0.03698	0.03846	0.0379	0.05508	0.03578	-71	NA	RP11-704C2.1,RP11-321M21.1,SMIM21,RP11-321M21.3,RP11-173L6.1	-71,188,197,206,-220	214	18:73333621:C:T	FALSE	rs117296838	5.61059e-05
5	5:146527912:G:C	146527912	CTC-255N20.1	C	G	0.2122	0.72 [0.61,0.84]	4.02644e-05	0.1802	0.2174	0.1831	0.2165	0.179	0.2184	-32	NA	CTC-255N20.1,PPP2R2B,STK32A,PPP2R2B-IT1,DPYSL3,CTB-108O6.2	-32,64,-87,229,-242,-253	90	5:146528187:C:T	FALSE	rs4705127	2.71879e-05
4	4:14404092:C:A	14404092	AC006296.1	C	A	0.386	0.76 [0.67,0.87]	4.03462e-05	0.3593	0.3903	0.3811	0.3897	0.3502	0.3912	0	NA	AC006296.1,AC006296.2,LINC00504,MTND2P31,RP11-669M16.1,RP11-669M16.2,LINC01085,KLF17P2	0,8,-68,-103,160,259,262,276	60	4:14407483:T:C	FALSE	rs11729970	3.03618e-05
4	4:157427211:G:A	157427211	RP11-171N4.1	A	G	0.07126	0.58 [0.45,0.75]	4.04561e-05	0.05873	0.07329	0.04912	0.0716	0.06268	0.07551	-80	NA	RP11-171N4.1,RP11-171N4.2,RP11-171N4.3,RP11-171N4.4,AC108211.1,PDGFC	-80,-128,-137,-181,209,-254	78	4:157427211:G:A	TRUE	rs13118269	2.52871e-05
17	17:32195732:T:A	32195732	ASIC2	T	A	0.3521	1.31 [1.15,1.48]	4.04565e-05	0.3937	0.3454	0.3881	0.3428	0.396	0.3488	0	intergenic	ASIC2,AC024610.1,RP11-17M24.1,RP11-17M24.2,TLK2P1,RP11-118G23.1,RP11-118G23.2,CTC-304I17.4,RP11-31I22.2,RP11-31I22.3,CTC-304I17.3,RNA5SP438,CTC-304I17.2,CTC-304I17.5	0,-6,-62,-108,-168,180,188,-212,234,245,-250,-251,-274,-293	206	17:32192937:T:C	FALSE	rs380840	8.35522e-05
7	7:47381111:A:G	47381111	TNS3	A	G	0.3586	0.75 [0.66,0.86]	4.05101e-05	0.332	0.3628	0.3498	0.3623	0.3246	0.3636	0	NA	TNS3,AC004870.3,AC095067.1,AC004870.5,AC004901.1	0,262,-280,288,292	108	7:47345002:T:C	FALSE	rs2462644	0.000112572
17	17:32196551:C:T	32196551	ASIC2	C	T	0.3527	1.31 [1.15,1.48]	4.08903e-05	0.3948	0.3459	0.3922	0.343	0.3958	0.3497	0	intergenic	ASIC2,AC024610.1,RP11-17M24.1,RP11-17M24.2,TLK2P1,RP11-118G23.1,RP11-118G23.2,CTC-304I17.4,RP11-31I22.2,RP11-31I22.3,CTC-304I17.3,RNA5SP438,CTC-304I17.2,CTC-304I17.5,RP11-215E13.1	0,-5,-62,-107,-167,180,189,-211,234,245,-249,-251,-273,-292,-300	206	17:32192937:T:C	FALSE	rs417495	0.000100238
7	7:109497237:C:T	109497237	RP11-10E6.1	T	C	0.3	0.73 [0.63,0.85]	4.09985e-05	0.2423	0.3094	0.2491	0.3134	0.2395	0.3043	93	NA	RP11-10E6.1,EIF3IP1,RPL3P8,AC073387.2,AC073071.1	93,-102,-141,196,260	115	7:109397947:T:G	FALSE	rs73195825	0.000393692
20	20:11036847:A:C	11036847	C20orf187	C	A	0.01168	0.22 [0.1,0.46]	4.12238e-05	0.006091	0.01259	0.005226	0.01346	0.006447	0.01146	27	NA	C20orf187,RP11-103J8.2,RP11-103J8.1,RP4-697P8.3,FAT1P1,RP4-734C18.1,RPS11P1,RP1-278O22.2	27,54,61,147,167,-178,-289,291	221	20:11038384:C:T	FALSE	rs77162397	0.00175094
5	5:59198178:G:A	59198178	PDE4D	A	G	0.01647	2.38 [1.57,3.61]	4.14343e-05	0.0315	0.01401	0.02787	0.01508	0.033	0.01262	0	NA	PDE4D,CTD-2254N19.1,MIR582	0,-119,199	86	5:59220909:G:A	FALSE	rs79257645	1.81806e-05
4	4:14404091:C:A	14404091	AC006296.1	C	A	0.3861	0.76 [0.67,0.87]	4.15663e-05	0.3597	0.3904	0.3838	0.3897	0.3498	0.3913	0	NA	AC006296.1,AC006296.2,LINC00504,MTND2P31,RP11-669M16.1,RP11-669M16.2,LINC01085,KLF17P2	0,8,-68,-103,160,259,262,276	60	4:14407483:T:C	FALSE	rs11729969	2.81056e-05
4	4:14403272:G:T	14403272	AC006296.1	G	T	0.3911	0.76 [0.67,0.87]	4.16325e-05	0.3655	0.3953	0.3934	0.3948	0.3539	0.3959	0	NA	AC006296.1,AC006296.2,LINC00504,MTND2P31,RP11-669M16.1,RP11-669M16.2,LINC01085,KLF17P2	0,8,-69,-104,159,258,262,275	60	4:14407483:T:C	FALSE	rs6853306	3.91695e-05
13	13:48741308:G:A	48741308	POLR2KP2	A	G	0.02124	2.18 [1.5,3.18]	4.18352e-05	0.03296	0.01932	0.03833	0.01829	0.03076	0.02067	33	NA	POLR2KP2,ITM2B,MED4,MED4-AS1,NUDT15,SUCLA2,LINC00441,RB1,PPP1R26P1,PCNPP5,SUCLA2-AS1,LPAR6,LINC00562,LINC00444	33,-66,72,87,120,129,-129,-137,-150,-161,165,-222,235,260	176	13:48741308:G:A	TRUE	rs186141505	0.00010263
17	17:70380850:G:A	70380850	LINC00511	G	A	0.2334	0.73 [0.63,0.85]	4.23908e-05	0.1956	0.2396	0.1837	0.2323	0.2004	0.2491	0	NA	LINC00511,RP11-1124B17.1,RP11-57A1.1,SOX9-AS1,RPL32P33,CTD-3010D24.3,SOX9,SLC39A11,RN7SKP180,AC007461.2	0,30,-41,163,-243,-258,258,-261,-279,291	210	17:70380942:A:G	FALSE	rs12942923	8.6793e-06
11	11:35869257:C:T	35869257	KRT18P14	T	C	0.242	1.34 [1.17,1.55]	4.24819e-05	0.2804	0.2358	0.2872	0.2435	0.2776	0.2257	-13	NA	KRT18P14,AC090692.1,RP11-698N11.4,TRIM44,RP11-698N11.2,LDLRAD3,RP5-916O11.3,RP5-916O11.2,RP5-916O11.1,MIR3973,RP1-276E15.1,FJX1,RP5-945I17.2	-13,-13,30,39,-67,-96,-119,-125,-150,-162,186,227,262	159	11:35869257:C:T	TRUE	rs6484799	0.000152783
5	5:146500534:A:G	146500534	PPP2R2B	G	A	0.2187	0.72 [0.61,0.84]	4.25763e-05	0.1902	0.2233	0.2004	0.2218	0.1859	0.2252	36	NA	PPP2R2B,CTC-255N20.1,STK32A,PPP2R2B-IT1,DPYSL3,CTB-108O6.2	36,-59,-114,201,-270,-281	90	5:146528187:C:T	FALSE	rs13355542	2.62047e-05
7	7:40844275:G:C	40844275	SUGCT	C	G	0.1898	1.38 [1.18,1.62]	4.27972e-05	0.2111	0.1864	0.2018	0.1863	0.215	0.1864	0	NA	SUGCT,AC005160.3,AC005029.1,AC004988.1,AC005022.1	0,19,-160,258,-297	106	7:40847639:A:G	FALSE	rs17621117	5.0975e-05
9	9:16581324:G:A	16581324	BNC2	A	G	0.0196	2.38 [1.56,3.62]	4.29534e-05	0.02843	0.01815	0.01916	0.01886	0.03223	0.01723	0	NA	BNC2,RP11-62F24.1,RP11-183I6.2,RP11-62F24.2,RP11-335H2.2	0,-44,105,-145,-194	131	9:16682621:A:G	FALSE	rs558328805	2.58851e-06
4	4:14402384:A:G	14402384	AC006296.1	A	G	0.3898	0.76 [0.67,0.87]	4.29957e-05	0.3648	0.3939	0.393	0.3943	0.3532	0.3934	0	NA	AC006296.1,AC006296.2,LINC00504,MTND2P31,RP11-669M16.1,RP11-669M16.2,LINC01085,KLF17P2	0,7,-70,-105,158,257,261,274	60	4:14407483:T:C	FALSE	rs2215524	5.26396e-05
3	3:186686239:C:T	186686239	ST6GAL1	C	T	0.05925	0.55 [0.41,0.73]	4.30207e-05	0.04253	0.06194	0.04225	0.05922	0.04265	0.06549	0	NA	ST6GAL1,AC007690.1,RP11-42D20.1,RPS20P14,ADIPOQ,ADIPOQ-AS1,RP11-573D15.1,RP11-573D15.2,RP11-573D15.3,RPL39L,RFC4,EIF4A2,SNORD2,RP11-573D15.9,RP11-573D15.6,RNU6-1105P,PSMD10P2,RP11-573D15.8,KNG1,RP11-208N14.4,RTP1,MASP1,RP11-795A2.3,RP11-795A2.2,HRG	0,34,46,68,110,112,141,143,150,-152,161,179,184,184,195,197,207,208,224,-229,-229,-250,260,276,290	54	3:186685534:C:T	FALSE	rs4686823	6.8732e-05
17	17:70384541:C:T	70384541	LINC00511	C	T	0.3911	0.76 [0.67,0.87]	4.30493e-05	0.3567	0.3966	0.3424	0.3897	0.3626	0.4056	0	NA	LINC00511,RP11-1124B17.1,RP11-57A1.1,SOX9-AS1,RPL32P33,CTD-3010D24.3,SLC39A11,SOX9,RN7SKP180,AC007461.2	0,33,-38,167,-239,-254,-258,262,-275,295	210	17:70380942:A:G	FALSE	rs11657627	1.29452e-05
12	12:122240162:A:G	122240162	AC084018.1	G	A	0.01126	3.05 [1.77,5.26]	4.3356e-05	0.01729	0.01028	0.01045	0.01054	0.02011	0.009939	0	NA	AC084018.1,RHOF,RP11-347I19.8,SETD1B,TMEM120B,HPD,RP11-7M8.2,PSMD9,RP11-87C12.2,RNU7-170P,WDR66,MORN3,ORAI1,RNU6-1004P,RP11-87C12.5,RP13-941N14.1,BCL7A,KDM2B,AC156455.1,MLXIP	0,0,0,-2,19,-37,-54,-86,-87,-106,-116,130,160,197,-205,209,-217,221,-261,-276	173	12:122244999:C:T	FALSE	rs777399929	0.000383191
4	4:14412498:A:G	14412498	AC006296.1	A	G	0.3858	0.76 [0.67,0.87]	4.33633e-05	0.3576	0.3904	0.3799	0.39	0.3484	0.391	2	NA	AC006296.1,AC006296.2,LINC00504,MTND2P31,RP11-669M16.1,RP11-669M16.2,LINC01085,KLF17P2	2,17,-60,-95,168,267,271,284	60	4:14407483:T:C	FALSE	rs17481850	3.57989e-05
10	10:53904229:A:G	53904229	PRKG1	G	A	0.2225	0.72 [0.62,0.84]	4.36789e-05	0.1997	0.2262	0.2158	0.2217	0.193	0.2319	0	PRKG1	PRKG1,PRKG1-AS1,DKK1,RP11-346D6.4,PRKRIRP3	0,-86,-170,-245,-267	144	10:53904229:A:G	TRUE	rs10824127	0.000322457
7	7:150926064:A:G	150926064	ABCF2	G	A	0.1641	0.69 [0.58,0.83]	4.38533e-05	0.1241	0.1706	0.1113	0.1686	0.1293	0.1733	2	NOS3,intergenic	ABCF2,CHPF2,MIR671,SMARCD3,RP4-548D19.3,RP5-1070G24.2,IQCA1P1,ASB10,GBX1,AGAP3,NUB1,TMUB1,WDR86,FASTK,RP11-148K1.12,SLC4A2,CDK5,ASIC3,WDR86-AS1,ABCB8,RP4-555L14.4,RP11-148K1.10,CRYGN,ATG9B,MIR3907,NOS3,RN7SL76P,RHEB,KCNH2,ETF1P2	2,-4,-9,-10,-11,-20,23,41,54,85,-113,145,-147,148,152,152,170,176,-180,181,-199,199,-200,204,-205,214,-236,-237,251,-273	119	7:150926064:A:G	TRUE	rs10233700	5.48315e-05
7	7:47375850:C:T	47375850	TNS3	T	C	0.3783	1.31 [1.15,1.49]	4.38563e-05	0.403	0.3742	0.3789	0.3735	0.4129	0.3751	0	NA	TNS3,AC004870.3,AC004870.5,AC095067.1,AC004901.1	0,257,283,-286,287	108	7:47345002:T:C	FALSE	rs11762661	0.000149682
7	7:40848502:A:G	40848502	SUGCT	G	A	0.1895	1.38 [1.18,1.62]	4.39058e-05	0.2108	0.186	0.2028	0.1859	0.2142	0.1862	0	NA	SUGCT,AC005160.3,AC005029.1,AC004988.1,AC005022.1	0,24,-156,262,-293	106	7:40847639:A:G	FALSE	rs78732158	3.88901e-05
7	7:47379905:C:G	47379905	TNS3	C	G	0.361	0.75 [0.65,0.86]	4.39302e-05	0.3353	0.3651	0.3574	0.3648	0.3264	0.3655	0	NA	TNS3,AC004870.3,AC095067.1,AC004870.5,AC004901.1	0,261,-282,287,291	108	7:47345002:T:C	FALSE	rs7807583	0.000103621
2	2:25596431:T:G	25596431	AC012074.2	T	G	0.3792	1.31 [1.15,1.49]	4.40944e-05	0.4273	0.3715	0.4301	0.3782	0.4261	0.3627	0	NA	AC012074.2,AC012074.1,DTNB,DNMT3A,MIR1301,AC104699.1,RP11-458N5.1,AC012457.2,POMC,RP11-509E16.1,EFR3B,SUCLA2P3	0,3,-4,31,45,-48,145,164,205,214,218,292	20	2:25596431:T:G	TRUE	rs732075	0.000586145
2	2:227848119:C:A	227848119	RHBDD1	A	C	0.01569	0.23 [0.11,0.47]	4.4211e-05	0.006116	0.01725	0.01045	0.01785	0.004323	0.01646	0	COL4A4	RHBDD1,COL4A4,AC079235.1,RP11-395N3.2,RP11-395N3.1,COL4A3,IRS1,AC097662.2	0,-19,-141,172,178,-181,184,-238	42	2:227848119:C:A	TRUE	rs374018858	0.00094814
17	17:69628887:C:A	69628887	LOC124685	A	C	0.1268	0.67 [0.55,0.81]	4.43728e-05	0.1204	0.1278	0.1276	0.1291	0.1174	0.1262	11	NA	LOC124685,AC118653.2	11,35	208	17:69666553:G:A	FALSE	rs4368199	6.49937e-05
16	16:79155917:C:T	79155917	WWOX	T	C	0.3367	0.76 [0.66,0.87]	4.44726e-05	0.3122	0.3406	0.2993	0.3378	0.3175	0.3444	0	NA	WWOX,RP11-556H2.2,RP11-556H2.3,RP11-556H2.4,RP11-679B19.2,RP11-319G9.5,PIH1,RNA5SP431,RP11-319G9.3,RPS3P7	0,11,20,44,-91,117,140,-142,222,296	200	16:79155917:C:T	TRUE	rs9940536	0.000307544
3	3:94381612:G:A	94381612	ARMC10P1	G	A	0.4892	0.77 [0.68,0.87]	4.48446e-05	0.4578	0.4942	0.4558	0.4917	0.4586	0.4975	155	NA	ARMC10P1,RP11-118N24.2,WDR82P1,LINC00879	155,-273,-274,-275	49	3:94381697:T:C	FALSE	rs13081407	0.000835787
10	10:52728562:G:A	52728562	RP11-96B5.4	A	G	0.01475	2.57 [1.62,4.05]	4.53508e-05	0.02434	0.01318	0.04704	0.01156	0.01502	0.01529	4	NA	RP11-96B5.4,CCDC58P2,PRKG1,A1CF,RP11-96B5.3,RP11-449O16.2,ASAH2B,PGGT1BP1,CTSLP4,RP11-564C4.4,RP11-40C11.2,NUTM2HP,AC022537.1	4,5,-22,83,-94,144,152,241,260,273,-276,282,-297	143	10:52728562:G:A	TRUE	rs549225060	0.00140479
4	4:85211998:G:A	85211998	RP11-8L2.1	A	G	0.1123	0.65 [0.52,0.8]	4.54257e-05	0.09672	0.1149	0.08596	0.1106	0.1012	0.1204	0	NA	RP11-8L2.1,RP11-274J2.1,RNU6-774P,RP11-42A4.1,NKX6-1,RPL3P13,CDS1	0,45,57,-81,-201,-253,-292	71	4:85211944:C:A	FALSE	rs7438600	0.000117521
22	22:40429498:T:C	40429498	FAM83F	C	T	0.03407	0.45 [0.31,0.67]	4.55524e-05	0.02388	0.03574	0.02098	0.03586	0.02507	0.03558	0	NA	FAM83F,RP3-496C20.1,TNRC6B,GRAP2,RP3-370M22.8,RPL7P52,ENTHD1,UQCRFS1P1,RN7SKP210,RP1-172B20.6	0,-10,-11,60,69,-73,140,157,159,282	231	22:40429498:T:C	TRUE	rs73416414	0.000846559
10	10:132316778:A:G	132316778	RP11-540N6.1	A	G	0.2124	0.71 [0.6,0.84]	4.582e-05	0.178	0.2177	0.1599	0.211	0.1857	0.2266	35	NA	RP11-540N6.1	35	155	10:132316778:A:G	TRUE	rs7070453	0.00102526
18	18:73326678:A:G	73326678	RP11-704C2.1	G	A	0.03878	1.9 [1.39,2.6]	4.58515e-05	0.05025	0.0369	0.04355	0.03779	0.05301	0.03576	-81	NA	RP11-704C2.1,RP11-321M21.1,SMIM21,RP11-321M21.3,RP11-173L6.1	-81,178,187,196,-230	214	18:73333621:C:T	FALSE	rs78713921	3.63236e-05
5	5:165420086:T:C	165420086	RPL7P20	C	T	0.0104	2.86 [1.72,4.76]	4.58543e-05	0.0213	0.008615	0.02613	0.009649	0.01931	0.007263	-35	NA	RPL7P20,CTC-425K20.1,RP11-67M9.1,AC122720.1,CTC-535M15.1,CTC-535M15.2	-35,87,-135,-166,210,214	92	5:165420086:T:C	TRUE	rs13354340	3.45185e-06
17	17:32195714:C:T	32195714	ASIC2	C	T	0.352	1.3 [1.15,1.48]	4.5914e-05	0.3941	0.3453	0.3883	0.3426	0.3964	0.3488	0	intergenic	ASIC2,AC024610.1,RP11-17M24.1,RP11-17M24.2,TLK2P1,RP11-118G23.1,RP11-118G23.2,CTC-304I17.4,RP11-31I22.2,RP11-31I22.3,CTC-304I17.3,RNA5SP438,CTC-304I17.2,CTC-304I17.5	0,-6,-62,-108,-168,180,188,-212,234,245,-250,-251,-274,-293	206	17:32192937:T:C	FALSE	rs406964	8.40848e-05
5	5:59201620:G:T	59201620	PDE4D	T	G	0.01674	2.36 [1.56,3.58]	4.59685e-05	0.03198	0.01425	0.02787	0.01535	0.03367	0.01282	0	NA	PDE4D,CTD-2254N19.1,MIR582	0,-115,202	86	5:59220909:G:A	FALSE	rs79971298	1.56063e-05
7	7:9657876:G:T	9657876	GAPDHP68	T	G	0.1487	0.67 [0.56,0.81]	4.65286e-05	0.113	0.1545	0.1127	0.1598	0.1131	0.1477	2	NA	GAPDHP68,AC096553.5,AC079756.1,AC060834.2,AC060834.3,GS1-69O6.1	2,-16,24,-108,-119,-233	104	7:9657876:G:T	TRUE	rs35614549	0.000172653
17	17:32197482:C:T	32197482	ASIC2	T	C	0.3439	1.31 [1.15,1.49]	4.65509e-05	0.3823	0.3376	0.3759	0.3359	0.3849	0.3397	0	intergenic	ASIC2,AC024610.1,RP11-17M24.1,RP11-17M24.2,TLK2P1,RP11-118G23.1,RP11-118G23.2,CTC-304I17.4,RP11-31I22.2,RP11-31I22.3,CTC-304I17.3,RNA5SP438,CTC-304I17.2,CTC-304I17.5,RP11-215E13.1	0,-4,-61,-106,-166,181,190,-210,235,246,-248,-250,-272,-291,-299	206	17:32192937:T:C	FALSE	rs431926	0.000127326
2	2:36924565:A:G	36924565	VIT	A	G	0.2812	1.32 [1.16,1.51]	4.65615e-05	0.3198	0.2749	0.3444	0.2781	0.3095	0.2708	0	NA	VIT,RP11-294L11.1,FEZ2,AC007401.1,AC007382.1,AC007401.2,STRN,CRIM1,RNU6-577P,RP11-78I14.1,RNU6-846P,HEATR5B	0,40,51,106,-144,145,-146,146,-170,184,-262,-271	25	2:36924565:A:G	TRUE	rs6722903	0.000164852
17	17:5786611:A:C	5786611	WSCD1	C	A	0.01269	2.7 [1.66,4.39]	4.69524e-05	0.01782	0.01185	0.02632	0.01267	0.01435	0.01077	0	NA	WSCD1,CTB-162E12.1,NLRP1	0,152,264	202	17:5786611:A:C	TRUE	rs760773491	0.000233347
4	4:14408626:A:G	14408626	AC006296.1	A	G	0.3875	0.76 [0.67,0.87]	4.7076e-05	0.3605	0.3919	0.3811	0.3909	0.352	0.3931	0	NA	AC006296.1,AC006296.2,LINC00504,MTND2P31,RP11-669M16.1,RP11-669M16.2,LINC01085,KLF17P2	0,13,-63,-99,164,263,267,280	60	4:14407483:T:C	FALSE	rs2062627	3.79462e-05
2	2:102543053:T:C	102543053	FLJ20373	T	C	0.4695	1.3 [1.15,1.48]	4.71043e-05	0.5185	0.4615	0.521	0.4669	0.5174	0.4545	32	NA	FLJ20373,MAP4K4,IL1R2,IL1R1,AC007271.3,IL1RL2	32,32,-65,-138,-246,-260	34	2:102538352:T:C	FALSE	rs10865048	6.70134e-05
17	17:76643912:C:T	76643912	CTD-2357A8.3	T	C	0.182	0.71 [0.6,0.83]	4.7124e-05	0.1706	0.1839	0.1748	0.1786	0.1688	0.1908	16	NA	CTD-2357A8.3,CYTH1,RNU6-638P,DNAH17,RN7SL454P,RP11-559N14.6,USP36,DNAH17-AS1,RP11-559N14.5,RPL9P29,TIMP2,RP11-323N12.5,AC061992.1,PGS1,DDC8,CTD-2373H9.5,RP11-806H10.4,RN7SL236P,SOCS3	16,-26,-49,70,115,125,-140,145,148,-198,-205,-208,221,223,-223,-255,274,277,288	211	17:76644026:A:G	FALSE	rs9896392	1.51915e-05
21	21:27406763:T:C	27406763	APP	C	T	0.1465	0.69 [0.57,0.82]	4.73211e-05	0.1231	0.1503	0.1399	0.1501	0.1162	0.1505	0	NA	APP,RNU6-123P,AP001442.2,AP001439.2,AP000230.1,RNU6-926P,GABPA,AP000226.9,ATP5J	0,91,92,-124,-136,-156,262,271,299	227	21:27406763:T:C	TRUE	rs7281234	0.000193316
18	18:73339913:G:A	73339913	RP11-704C2.1	A	G	0.03853	1.89 [1.39,2.57]	4.74486e-05	0.05071	0.03653	0.04007	0.03711	0.05508	0.03578	-68	NA	RP11-704C2.1,RP11-321M21.1,SMIM21,RP11-321M21.3,RP11-173L6.1	-68,191,200,209,-217	214	18:73333621:C:T	FALSE	rs117127995	4.70445e-05
20	20:11038141:G:A	11038141	C20orf187	A	G	0.01097	0.2 [0.09,0.45]	4.7575e-05	0.005578	0.01185	0.005226	0.01287	0.005722	0.01052	28	NA	C20orf187,RP11-103J8.2,RP11-103J8.1,RP4-697P8.3,FAT1P1,RP4-734C18.1,RPS11P1,RP1-278O22.2	28,56,63,148,168,-177,-288,292	221	20:11038384:C:T	FALSE	rs116668896	0.00195376
4	4:38856553:G:A	38856553	TLR1	A	G	0.1994	0.71 [0.61,0.84]	4.76874e-05	0.1727	0.2037	0.1585	0.204	0.1785	0.2033	0	NA	TLR1,TLR6,FAM114A1,MIR574,TLR10,RNA5SP158,TMEM156,KLF3,RP11-617D20.1,KLHL5,AC021860.1,RP11-617D20.2,RP11-360F5.1,RP11-360F5.3,RP11-213G21.2	0,0,-13,-13,72,96,-112,154,190,-190,190,235,-258,-279,284	64	4:38827414:T:C	FALSE	rs7681879	0.000270276
4	4:183689666:A:G	183689666	TENM3	G	A	0.1	0.63 [0.51,0.79]	4.77903e-05	0.07602	0.104	0.05594	0.1041	0.08429	0.1037	0	NA	TENM3,RP11-18D7.2,AC114798.1,RP11-18D7.3,RP11-188P17.2,DCTD,RN7SKP67,RNU2-34P,RP11-335L23.2,FAM92A1P2	0,-4,-58,60,-113,-122,137,220,-260,-269	80	4:183689666:A:G	TRUE	rs17074044	1.38101e-05
4	4:55599998:A:G	55599998	KIT	G	A	0.1015	0.63 [0.51,0.79]	4.78375e-05	0.08376	0.1044	0.09364	0.1013	0.07974	0.1083	0	NA	KIT,RP11-273B19.2,RP11-273B19.1,AC006552.1,RP11-463H12.2,RPL38P3,AC111194.1,RP11-545H22.1,RNU6-410P	0,-102,-112,127,-210,-242,-277,287,-298	68	4:55599159:G:A	FALSE	rs2237012	0.000847443
4	4:14405024:A:G	14405024	AC006296.1	A	G	0.3846	0.76 [0.67,0.87]	4.78861e-05	0.3582	0.3888	0.3794	0.3877	0.3494	0.3904	0	NA	AC006296.1,AC006296.2,LINC00504,MTND2P31,RP11-669M16.1,RP11-669M16.2,LINC01085,KLF17P2	0,9,-67,-102,161,260,263,277	60	4:14407483:T:C	FALSE	rs59703135	3.25247e-05
18	18:60891464:T:A	60891464	BCL2	T	A	0.05713	0.55 [0.41,0.73]	4.81981e-05	0.04386	0.05927	0.04049	0.05655	0.04526	0.06281	0	NA	BCL2,RP11-299P2.1,RP11-28F1.2,KDSR,RP11-635N19.1,VPS4B,RP11-635N19.2,PHLPP1,SERPINB5,RP11-635N19.3,ATP5G1P6	0,73,-90,-103,-143,-165,-191,244,-253,-261,-273	213	18:60891759:T:A	FALSE	rs2156193	0.000157187
16	16:6979284:A:G	6979284	RBFOX1	G	A	0.08175	1.54 [1.25,1.9]	4.84192e-05	0.1081	0.07746	0.1053	0.07911	0.1092	0.0753	0	NA	RBFOX1,RNU6-457P,RNU6-328P,RP11-420N3.2,RNU7-99P,RP11-545E8.1,RP11-185J20.2	0,55,-75,153,180,-197,207	198	16:6979284:A:G	TRUE	rs117887184	1.14111e-05
2	2:50065880:T:C	50065880	RPL7P13	C	T	0.1982	0.7 [0.59,0.83]	4.85097e-05	0.1523	0.2056	0.1426	0.2075	0.1563	0.2032	-40	NA	RPL7P13,SNORA75,NRXN1	-40,-50,-80	28	2:50140955:C:T	FALSE	rs72831198	0.000845586
22	22:49093124:G:A	49093124	FAM19A5	A	G	0.3044	0.75 [0.65,0.86]	4.89554e-05	0.274	0.3093	0.266	0.309	0.2773	0.3096	0	NA	FAM19A5,MIR4535,AL954742.1,CTA-299D3.8,WI2-81516E3.1,RP11-536P6.3	0,-83,-117,150,-196,246	233	22:49093124:G:A	TRUE	rs11204502	0.000202503
4	4:7573950:A:G	7573950	SORCS2	A	G	0.1688	0.7 [0.59,0.83]	4.89931e-05	0.1514	0.1716	0.1352	0.1685	0.1581	0.1756	0	NA	SORCS2,MIR4274,PSAPL1,AFAP1-AS1,AFAP1,MIR4798	0,112,137,-182,-186,262	57	4:7573950:A:G	TRUE	rs6858110	0.00102534
2	2:50119655:G:A	50119655	SNORA75	A	G	0.199	0.7 [0.59,0.83]	4.91765e-05	0.1591	0.2055	0.1426	0.2046	0.1659	0.2067	4	NA	SNORA75,RPL7P13,NRXN1	4,13,-26	28	2:50140955:C:T	FALSE	rs72884149	0.000500142
9	9:103271949:G:A	103271949	MSANTD3-TMEFF1	A	G	0.0134	2.65 [1.65,4.27]	4.94177e-05	0.02388	0.01169	0.01742	0.01024	0.02654	0.01358	0	NA	MSANTD3-TMEFF1,TMEFF1,MSANTD3,MURC,RN7SKP87,AL353805.1,TEX10,INVS,RP11-394D2.1	0,0,58,-68,-71,114,157,209,-222	139	9:103271949:G:A	TRUE	rs139829693	4.87189e-05
6	6:15696896:A:G	15696896	DTNBP1	G	A	0.3592	1.31 [1.15,1.49]	4.96604e-05	0.3871	0.3547	0.386	0.3596	0.3875	0.3482	34	NA	DTNBP1,JARID2,ARPC3P5,RP11-401E14.2	34,175,-238,-298	94	6:15696896:A:G	TRUE	rs6939629	0.000724863
8	8:125662850:C:T	125662850	MTSS1	T	C	0.01353	2.44 [1.58,3.76]	4.96831e-05	0.02744	0.01127	0.0453	0.01111	0.02009	0.01147	0	NA	MTSS1,RP11-532M24.1,NDUFB9,TATDN1,RP11-158K1.3,RP11-1082L8.4,RNF139,MIR4662A,RNF139-AS1,RP11-1082L8.3,TRMT12,LINC00964,RP11-1082L8.1,TMEM65,RP11-1082L8.2	0,70,82,111,159,-161,163,-171,176,-184,188,-198,-270,278,-286	127	8:125663893:T:C	FALSE	rs16899909	0.000177719
4	4:14402390:A:T	14402390	AC006296.1	A	T	0.3894	0.76 [0.67,0.87]	4.97073e-05	0.3646	0.3935	0.3905	0.3938	0.354	0.3931	0	NA	AC006296.1,AC006296.2,LINC00504,MTND2P31,RP11-669M16.1,RP11-669M16.2,LINC01085,KLF17P2	0,7,-70,-105,158,257,261,274	60	4:14407483:T:C	FALSE	rs2215525	4.73603e-05
4	4:60908176:C:T	60908176	RNU6-1325P	T	C	0.05034	0.48 [0.33,0.68]	4.97932e-05	0.02546	0.0544	0.01568	0.05591	0.0295	0.05242	208	NA	RNU6-1325P,RP11-525J21.1	208250	70	4:60934737:G:A	FALSE	rs13119962	0.000284855
4	4:14402447:C:T	14402447	AC006296.1	C	T	0.3893	0.76 [0.67,0.87]	4.98422e-05	0.3641	0.3934	0.3934	0.3936	0.3521	0.3932	0	NA	AC006296.1,AC006296.2,LINC00504,MTND2P31,RP11-669M16.1,RP11-669M16.2,LINC01085,KLF17P2	0,7,-70,-105,158,257,261,274	60	4:14407483:T:C	FALSE	rs2191686	4.95772e-05
7	7:96681533:A:G	96681533	DLX5	G	A	0.0559	0.54 [0.4,0.73]	4.99516e-05	0.04069	0.05837	0.03484	0.05798	0.0431	0.05889	27	NA	DLX5,DLX6-AS1,DLX6,DLX6-AS2,ACN9,HMGB3P21,RN7SL252P,AC073900.4,MARK2P10,AC004745.1	27,38,41,45,-64,-83,112,-148,193,-239	113	7:96686498:C:T	FALSE	rs12536416	0.000171909
7	7:47366909:T:C	47366909	TNS3	C	T	0.3713	1.31 [1.15,1.49]	5.02077e-05	0.3948	0.3675	0.3724	0.367	0.4042	0.3681	0	NA	TNS3,AC004870.3,AC004870.5,AC004901.1,AC095067.1,AC004870.4	0,248,274,278,-295,300	108	7:47345002:T:C	FALSE	rs4724564	0.000120956
1	1:199279331:C:A	199279331	RP11-382E9.1	A	C	0.2739	0.74 [0.64,0.86]	5.02614e-05	0.248	0.2781	0.257	0.2788	0.2443	0.2773	0	NA	RP11-382E9.1,RP11-104D3.1,RP11-104D3.2,AC105941.1,RP11-16L9.4,RP11-16L9.3	0,-62,-77,113,233,289	13	1:199270943:A:G	FALSE	rs4915170	8.69096e-05
7	7:40865600:G:T	40865600	SUGCT	T	G	0.1888	1.38 [1.18,1.61]	5.02776e-05	0.2101	0.1853	0.2018	0.1855	0.2136	0.185	0	NA	SUGCT,AC005160.3,AC005029.1,AC005022.1,AC004988.1	0,41,-139,-276,279	106	7:40847639:A:G	FALSE	rs79354326	5.99752e-05
2	2:102538268:A:C	102538268	FLJ20373	A	C	0.4694	1.3 [1.14,1.47]	5.03718e-05	0.519	0.4613	0.523	0.4665	0.5174	0.4546	27	NA	FLJ20373,MAP4K4,IL1R2,IL1R1,AC007271.3,IL1RL2	27,27,-70,-143,-251,-265	34	2:102538352:T:C	FALSE	rs12470621	5.46964e-05
1	1:199262413:C:T	199262413	RP11-382E9.1	T	C	0.2739	0.74 [0.64,0.86]	5.049e-05	0.2454	0.2785	0.2571	0.2789	0.2406	0.2781	0	NA	RP11-382E9.1,RP11-104D3.1,RP11-104D3.2,AC105941.1,RP11-16L9.4,RP11-16L9.3	0,-79,-94,96,217,272	13	1:199270943:A:G	FALSE	rs873682	7.15782e-05
16	16:11381202:G:A	11381202	RMI2	A	G	0.1292	0.67 [0.55,0.81]	5.05992e-05	0.1024	0.1335	0.1099	0.1339	0.09927	0.1329	0	NA	RMI2,PRM1,PRM2,PRM3,TNP2,MIR548H2,SOCS1,HNRNPCP4,RP11-485G7.5,RP11-485G7.6,AC009121.1,RP11-396B14.2,CTD-3088G3.8,CTD-3088G3.4,CLEC16A,CTD-3088G3.6,RN7SL522P,RP11-66H6.3,RPL7P46,LITAF	0,6,11,14,18,-19,31,44,-54,-61,-61,63,-72,-94,105,-178,-191,216,260,-261	199	16:11381202:G:A	TRUE	rs1794024	5.50072e-05
2	2:177262850:C:T	177262850	AC068706.1	T	C	0.2202	0.72 [0.62,0.85]	5.06812e-05	0.1876	0.2255	0.1825	0.2267	0.1897	0.224	15	NA	AC068706.1,AC068706.2,AC073069.2,MTX2,AC017048.1,AC017048.2,AC016739.1,AC016739.2,HOXD1,HOXD-AS1,RP11-324L17.1,AC009336.24,HOXD3,LINC01116,RP11-387A1.5,LINC01117,HOXD4,MIR10B,HOXD-AS2,HOXD8,RNU6ATAC14P,HOXD9,HOXD10,HOXD11,AC009336.1,HOXD12	15,16,59,60,-108,-127,155,197,207,209,-213,219,225,-231,232,-240,245,248,261,265,-267,273,278,288,289,296	38	2:177263690:G:A	FALSE	rs10497454	0.00123968
5	5:59222071:C:A	59222071	PDE4D	A	C	0.02038	2.19 [1.5,3.21]	5.09428e-05	0.03608	0.01782	0.03322	0.01858	0.03725	0.01683	0	NA	PDE4D,CTD-2254N19.1,MIR582	0,-95,223	86	5:59220909:G:A	FALSE	rs6859025	1.41381e-05
17	17:14630514:G:T	14630514	AC013248.2	T	G	0.06382	0.55 [0.41,0.74]	5.10869e-05	0.04485	0.06691	0.04196	0.06592	0.04604	0.0682	0	NA	AC013248.2,RPS18P12,AC005863.1,AC005863.2,RPL23AP76,AC005772.2	0,22,-40,-107,-221,-288	203	17:14630514:G:T	TRUE	rs75975604	2.29833e-05
16	16:218735:A:G	218735	Z84721.4	A	G	0.2696	0.73 [0.63,0.85]	5.13208e-05	0.2174	0.2781	0.1933	0.2806	0.2273	0.2748	0	NA	Z84721.4,HBM,HBZP1,HBA2,HBA1,HBQ1,HBZ,LA16c-OS12.2,LUC7L,NPRL3,Z69666.2,Z69890.1,ITFG3,Z69720.2,MPG,RHBDF1,RGS11,ARHGDIG,SNRNP25,PDIA2,POLR3K,AXIN1,IL9RP3,Z84812.4,WASIR2,WASH4P,DDX11L10,MRPL28,TMEM8A,Z97634.3,NME4,DECR2,RAB11FIP3,RP1-196A12.1	0,2,4,-4,-8,-12,14,-17,-20,30,42,-62,-66,78,83,92,-100,-100,111,-114,115,-119,130,134,144,149,155,-199,-202,-213,-228,-233,-257,-283	195	16:218735:A:G	TRUE	rs2541675	0.000236921
17	17:70380764:C:A	70380764	LINC00511	C	A	0.2937	0.75 [0.65,0.86]	5.13896e-05	0.2606	0.2991	0.2518	0.2942	0.2643	0.3055	0	NA	LINC00511,RP11-1124B17.1,RP11-57A1.1,SOX9-AS1,RPL32P33,CTD-3010D24.3,SOX9,SLC39A11,RN7SKP180,AC007461.2	0,29,-41,163,-243,-258,258,-261,-279,291	210	17:70380942:A:G	FALSE	rs12937869	2.58891e-06
4	4:38856403:T:C	38856403	TLR1	C	T	0.1994	0.72 [0.61,0.84]	5.14462e-05	0.1728	0.2037	0.1579	0.2045	0.179	0.2027	0	NA	TLR1,TLR6,FAM114A1,MIR574,TLR10,RNA5SP158,TMEM156,KLF3,RP11-617D20.1,AC021860.1,KLHL5,RP11-617D20.2,RP11-360F5.1,RP11-360F5.3,RP11-213G21.2	0,0,-13,-13,72,96,-112,154,190,190,-190,235,-258,-279,284	64	4:38827414:T:C	FALSE	rs7665515	0.000311799
3	3:94390596:G:A	94390596	ARMC10P1	G	A	0.4946	0.77 [0.68,0.87]	5.1626e-05	0.4614	0.4999	0.4571	0.4963	0.4631	0.5047	164	NA	ARMC10P1,RP11-118N24.2,WDR82P1,LINC00879	164,-264,-265,-266	49	3:94381697:T:C	FALSE	rs35258369	0.000805064
12	12:111449595:C:A	111449595	CUX2	A	C	0.03403	1.91 [1.39,2.62]	5.19761e-05	0.04536	0.03219	0.03671	0.03576	0.04892	0.02753	-22	MYL2,CUX2	CUX2,RP1-46F2.2,RP1-46F2.3,AC002978.1,MYL2,CCDC63,RP1-74B13.2,RPL29P25,PPP1CC,AC002979.1	-22,54,54,-62,91,104,166,169,269,-291	172	12:111449595:C:A	TRUE	rs552409375	0.00024041
4	4:156446231:A:G	156446231	RP13-487K5.1	G	A	0.1553	0.69 [0.58,0.83]	5.21907e-05	0.1289	0.1595	0.117	0.1568	0.1338	0.163	8	intergenic,GUCY1A3,GUCY1A1,MAP9	RP13-487K5.1,MTND1P22,MTND2P33,RP11-627H22.5,RP11-627H22.6,MTATP6P9,RP11-627H22.8,MTND3P3,MTND4P8,MTND5P9,MTND6P17,RP11-627H22.9,RP11-27G13.5,RP11-27G13.4,GUCY1A3,AC097467.2,YWHAEP4,MAP9,RP11-588K22.2,GUCY1B3,RP11-27G13.1	8,61,62,64,66,66,67,68,69,70,72,73,140,141,-142,144,144,148,-209,-234,238	77	4:156446231:A:G	TRUE	rs17033109	1.20172e-05
18	18:60899329:A:G	60899329	BCL2	A	G	0.05784	0.55 [0.41,0.73]	5.22777e-05	0.04389	0.06007	0.03929	0.05722	0.04579	0.0638	0	NA	BCL2,RP11-299P2.1,RP11-28F1.2,KDSR,RP11-635N19.1,VPS4B,RP11-635N19.2,SERPINB5,PHLPP1,RP11-635N19.3,ATP5G1P6	0,81,-82,-96,-135,-157,-183,-245,252,-254,-265	213	18:60891759:T:A	FALSE	rs7232512	0.000121111
22	22:37553619:A:G	37553619	IL2RB	G	A	0.298	0.75 [0.65,0.86]	5.23044e-05	0.2682	0.3028	0.2819	0.2959	0.2627	0.3119	0	NA	IL2RB,RP1-151B14.6,AL022314.1,C1QTNF6,SSTR3,TMPRSS6,RP1-151B14.9,RAC2,Z82188.1,RP5-1170K4.7,KCTD17,RN7SKP214,CYTH4,MPST,TST,TEX33,RP1-63G5.5,LL22NC01-81G9.3,RP1-63G5.7,CSF2RBP1,ELFN2,RP1-63G5.8,CSF2RB,NCF4,CTA-833B7.2	0,-9,19,-23,-47,48,-58,-68,-68,75,94,102,-124,128,138,150,-182,189,-195,204,-210,-214,217,280,287	230	22:37553619:A:G	TRUE	rs229483	1.94538e-05
4	4:14407240:G:A	14407240	AC006296.1	G	A	0.3867	0.76 [0.67,0.87]	5.25312e-05	0.3589	0.3913	0.3815	0.3906	0.3495	0.3922	0	NA	AC006296.1,AC006296.2,LINC00504,MTND2P31,RP11-669M16.1,RP11-669M16.2,LINC01085,KLF17P2	0,12,-65,-100,163,262,266,279	60	4:14407483:T:C	FALSE	rs2001171	3.73037e-05
4	4:14407823:A:G	14407823	AC006296.1	A	G	0.3861	0.76 [0.67,0.87]	5.25831e-05	0.3584	0.3907	0.3811	0.3909	0.349	0.3904	0	NA	AC006296.1,AC006296.2,LINC00504,MTND2P31,RP11-669M16.1,RP11-669M16.2,LINC01085,KLF17P2	0,12,-64,-100,163,263,266,280	60	4:14407483:T:C	FALSE	rs1014164	5.50325e-05
4	4:14406058:T:C	14406058	AC006296.1	T	C	0.3859	0.76 [0.67,0.87]	5.27076e-05	0.36	0.3901	0.3821	0.3896	0.3509	0.3907	0	NA	AC006296.1,AC006296.2,LINC00504,MTND2P31,RP11-669M16.1,RP11-669M16.2,LINC01085,KLF17P2	0,10,-66,-101,162,261,264,278	60	4:14407483:T:C	FALSE	rs56337213	3.12619e-05
11	11:125948846:G:A	125948846	NAP1L1P1	A	G	0.3526	1.31 [1.15,1.49]	5.34131e-05	0.3901	0.3466	0.3768	0.3447	0.3956	0.349	10	NA	NAP1L1P1,CDON,RP11-673E11.2,RP11-50B3.2,RP11-50B3.1,RP11-680F20.12,RP11-680F20.6,RPUSD4,RP11-50B3.4,FAM118B,RP11-680F20.5,RNU4-86P,RP11-680F20.4,RP11-680F20.9,RP11-680F20.11,DDX25,RN7SL351P,PUS3,HYLS1,SRPR,FOXRED1,RPL35AP26,TIRAP,RP11-680F20.10,RP11-712L6.7,RP11-712L6.5,DCPS,PATE4,ST3GAL4,PATE3	10,16,-22,-82,-101,120,123,-123,-130,-132,135,-135,138,140,150,156,-166,176,178,-184,-190,-199,-204,204,-214,-215,-225,239,-277,287	165	11:125948846:G:A	TRUE	rs605460	0.000296846
4	4:95013255:A:C	95013255	RP11-363G15.2	C	A	0.05542	0.53 [0.39,0.72]	5.38564e-05	0.03827	0.05821	0.0386	0.05681	0.03813	0.06004	-26	NA	RP11-363G15.2,HMGB3P15,SMARCAD1,HPGDS,ATOH1,RNA5SP164,RP11-398J16.1	-26,-104,-116,-206,262,272,-278	73	4:95242141:G:A	FALSE	rs55848277	0.00128257
4	4:185355461:C:A	185355461	IRF2	A	C	0.1085	1.49 [1.23,1.81]	5.39385e-05	0.1254	0.1058	0.1154	0.1081	0.1295	0.1027	0	NA	IRF2,SNORD79,RP11-326I11.5,RP11-326I11.3,RP11-290F5.1,RP11-326I11.4,RP11-290F5.2,RP11-326I11.1,RP11-162O12.2,RP11-242J7.1,RN7SL28P,AC079080.1,RP11-162O12.1,CASP3,ENPP6,PRIMPOL,CENPU	0,2,-38,-40,52,-72,80,-125,135,-150,155,167,179,-193,213,-215,-260	81	4:185331647:T:C	FALSE	rs72703780	3.78079e-05
4	4:185353356:C:A	185353356	IRF2	A	C	0.1093	1.49 [1.23,1.8]	5.41529e-05	0.1269	0.1065	0.118	0.1088	0.1306	0.1034	0	NA	IRF2,SNORD79,RP11-326I11.5,RP11-326I11.3,RP11-290F5.1,RP11-326I11.4,RP11-290F5.2,RP11-326I11.1,RP11-162O12.2,RP11-242J7.1,RN7SL28P,AC079080.1,RP11-162O12.1,CASP3,ENPP6,PRIMPOL,CENPU	0,0,-40,-43,50,-74,78,-127,133,-152,153,165,177,-195,211,-217,-262	81	4:185331647:T:C	FALSE	rs72703772	5.06946e-05
3	3:161633104:C:T	161633104	RP11-774I5.1	C	T	0.449	1.3 [1.14,1.47]	5.44147e-05	0.4907	0.4423	0.53	0.4378	0.4746	0.4481	93	NA	RP11-774I5.1	93	52	3:161628297:G:A	FALSE	rs7626487	0.000554959
2	2:50090396:A:G	50090396	RPL7P13	G	A	0.2015	0.71 [0.6,0.84]	5.487e-05	0.1634	0.2077	0.1491	0.2069	0.1693	0.2086	-15	NA	RPL7P13,SNORA75,NRXN1	-15,-26,-55	28	2:50140955:C:T	FALSE	rs17437434	0.000996384
9	9:16064650:C:A	16064650	CCDC171	A	C	0.01483	2.64 [1.64,4.26]	5.50507e-05	0.02183	0.01368	0.01573	0.01332	0.02432	0.01415	3	NA	CCDC171,C9orf92,RNU6-14P	3,-139,288	130	9:15919363:C:T	FALSE	rs866536205	2.56954e-05
15	15:36203968:C:T	36203968	MIR4510	T	C	0.01469	0.17 [0.07,0.42]	5.51518e-05	0.004057	0.01643	0.001742	0.01566	0.005007	0.01743	-15	NA	MIR4510,RP11-184D12.1,DPH6-AS1,RP11-684B21.1,RP11-702M1.2	-15,-27,53,-134,137	191	15:36203968:C:T	TRUE	rs146485127	3.76501e-05
5	5:157098756:G:T	157098756	C5orf52	T	G	0.1811	0.7 [0.59,0.84]	5.52319e-05	0.1569	0.185	0.1421	0.1894	0.1632	0.1792	0	NA	C5orf52,SOX30,AC008694.3,THG1L,AC026407.1,AC008694.2,LSM11,CTC-370J7.1,RNU6-390P,ADAM19,AC106801.1,CLINT1,RNU6-260P,NIPAL4,CTB-109A12.1,CTB-47B11.1,CTB-47B8.1,CYFIP2,CTB-47B11.3	0,0,-11,-59,-61,66,-72,-76,92,96,103,-114,-137,197,212,249,-260,276,287	91	5:157098756:G:T	TRUE	rs11740603	0.000599068
22	22:49092967:G:C	49092967	FAM19A5	C	G	0.3015	0.75 [0.65,0.86]	5.52788e-05	0.2725	0.3062	0.266	0.305	0.2752	0.3078	0	NA	FAM19A5,MIR4535,AL954742.1,CTA-299D3.8,WI2-81516E3.1,RP11-536P6.3	0,-83,-117,150,-196,246	233	22:49093124:G:A	FALSE	rs11204501	0.000217334
17	17:32195167:C:T	32195167	ASIC2	C	T	0.3529	1.3 [1.14,1.48]	5.5314e-05	0.3944	0.3461	0.3895	0.3433	0.3965	0.3498	0	intergenic	ASIC2,AC024610.1,RP11-17M24.1,RP11-17M24.2,TLK2P1,RP11-118G23.1,RP11-118G23.2,CTC-304I17.4,RP11-31I22.2,RP11-31I22.3,CTC-304I17.3,RNA5SP438,CTC-304I17.2,CTC-304I17.5	0,-6,-63,-108,-169,179,187,-213,233,244,-250,-252,-275,-294	206	17:32192937:T:C	FALSE	rs2701461	0.000105531
6	6:91259313:G:A	91259313	MAP3K7	A	G	0.0104	3.01 [1.75,5.18]	5.54796e-05	0.01574	0.009531	0.008711	0.01068	0.01862	0.008031	0	NA	MAP3K7,AL391559.1,RP1-45N11.1,MIR4464,BACH2	0,103,187,237,253	97	6:91259313:G:A	TRUE	rs565208656	7.51435e-06
9	9:17183642:C:G	17183642	CNTLN	G	C	0.01418	2.68 [1.64,4.36]	5.55763e-05	0.01929	0.01334	0.01742	0.01282	0.02006	0.01402	0	NA	CNTLN,RP11-132E11.2,RP11-132E11.4,RP11-132E11.3,RN7SL720P,RP11-492A12.2	0,71,75,87,129,-264	132	9:17280298:C:T	FALSE	rs868278112	1.21938e-06
4	4:14409449:A:G	14409449	AC006296.1	A	G	0.3871	0.76 [0.67,0.87]	5.58366e-05	0.3613	0.3913	0.3848	0.3905	0.3516	0.3924	0	NA	AC006296.1,AC006296.2,LINC00504,MTND2P31,RP11-669M16.1,RP11-669M16.2,LINC01085,KLF17P2	0,14,-63,-98,165,264,268,281	60	4:14407483:T:C	FALSE	rs3857163	5.46197e-05
6	6:15710912:G:A	15710912	DTNBP1	A	G	0.3529	1.31 [1.15,1.49]	5.606e-05	0.3794	0.3485	0.3794	0.3535	0.3794	0.342	48	NA	DTNBP1,JARID2,ARPC3P5,RP11-401E14.2	48,189,-224,-284	94	6:15696896:A:G	FALSE	rs12197897	0.000724892
5	5:134394209:A:G	134394209	C5orf66	G	A	0.02651	0.37 [0.23,0.61]	5.63062e-05	0.01272	0.02876	0.006969	0.02676	0.01509	0.03138	0	NA	C5orf66,CTC-276P9.1,PITX1,CATSPER3,PCBD2,CTC-276P9.2,CTC-276P9.3,CTB-36O1.3,MIR4461,MTND4P12,MTND5P11,MTND6P4,CTB-36O1.7,TXNDC15,CTC-349C3.2,AC006077.4,C5orf24,DDX46,CTB-2L9.1,H2AFY	0,18,24,47,51,-62,-66,130,130,130,132,134,134,157,-178,195,199,203,253,-275	89	5:134394209:A:G	TRUE	rs62380059	6.47169e-05
4	4:4162553:C:T	4162553	OR7E99P	T	C	0.03136	1.9 [1.39,2.61]	5.64024e-05	0.04434	0.02924	0.05106	0.02888	0.04161	0.02972	3	NA	OR7E99P,UNC93B4,OR7E43P,OTOP1,OR4D12P,RP11-489M13.2,RP11-489M13.3,TMEM128,AC116562.1,RP11-489M13.1,LYAR,AC116562.2,ZBTB49,RP11-265O12.1,NSG1,ENPP7P9,AC226119.5,FAM86EP,ALG1L7P,AC226119.4,RP11-718M20.5,STX18,OR7E162P,OR7E163P	3,10,-13,-28,33,43,74,-75,76,83,-107,124,-129,-161,-187,193,205,205,218,237,250,-255,258,271	56	4:4164365:C:A	FALSE	rs114488329	0.000431541
5	5:111197475:C:T	111197475	NREP	T	C	0.0811	0.58 [0.45,0.76]	5.65123e-05	0.05657	0.08512	0.07168	0.08749	0.05036	0.08202	0	intergenic	NREP,HMGN1P14,NREP-AS1,STARD4-AS1,RN7SKP57,EPB41L4A,CTD-2367A17.1,HMGN1P13,EPB41L4A-AS1,SNORA13	0,15,-51,122,142,-281,289,290,-299,-300	87	5:111284237:T:C	FALSE	rs79794397	0.000433157
9	9:82975319:A:G	82975319	NPAP1P4	G	A	0.2368	0.73 [0.63,0.85]	5.66235e-05	0.2114	0.2409	0.2447	0.2419	0.1972	0.2396	0	NA	NPAP1P4,RP11-117O7.2,MTND2P9	0,-203,-205	137	9:82975319:A:G	TRUE	rs17083204	6.6158e-05
3	3:59741389:A:T	59741389	FHIT	T	A	0.01561	2.4 [1.56,3.69]	5.6711e-05	0.02693	0.01376	0.02787	0.0139	0.02654	0.01359	0	NA	FHIT,NPCDR1,RP11-719N22.1,RP11-719N22.2	0,-216,219,245	47	3:59741389:A:T	TRUE	rs79184497	0.000147654
2	2:35945863:T:C	35945863	MRPL50P1	T	C	0.02463	2.1 [1.46,3.02]	5.67281e-05	0.03609	0.0228	0.02867	0.02206	0.03914	0.02376	-4	NA	MRPL50P1,AC083939.1,RNU6-1117P,MIR548AD	-4249249249	24	2:35940688:G:A	FALSE	rs1568264	0.000151935
4	4:16369102:C:T	16369102	ZEB2P1	T	C	0.2618	1.33 [1.16,1.52]	5.72704e-05	0.301	0.2554	0.3039	0.2562	0.2999	0.2545	0	NA	ZEB2P1,RP11-446J8.1,TAPT1-AS1,AC006427.2,RPS21P4,LDB2,TAPT1,RP11-452J21.2,PROM1	0,-33,47,59,111,-134,140,184,283	61	4:16369102:C:T	TRUE	rs2872179	0.000221553
7	7:40854446:G:A	40854446	SUGCT	A	G	0.1892	1.38 [1.18,1.61]	5.7347e-05	0.2094	0.1859	0.2007	0.1852	0.2129	0.1869	0	NA	SUGCT,AC005160.3,AC005029.1,AC004988.1,AC005022.1	0,30,-150,268,-287	106	7:40847639:A:G	FALSE	rs55992488	6.59472e-05
10	10:89841482:A:G	89841482	MED6P1	G	A	0.1018	1.5 [1.23,1.82]	5.73628e-05	0.1144	0.09975	0.1084	0.1018	0.1169	0.09705	32	NA	MED6P1,PTEN,RP11-380G5.3,RNLS,RP11-380G5.2,KLLN,CFL1P1,ATAD1,RN7SL78P	32,110,136,-192,201,218,236,240,249	150	10:89828154:C:T	FALSE	rs78651267	0.000219148
5	5:146509421:T:C	146509421	PPP2R2B	C	T	0.2106	0.72 [0.61,0.84]	5.76086e-05	0.1776	0.2159	0.1862	0.2149	0.174	0.2172	45	NA	PPP2R2B,CTC-255N20.1,STK32A,PPP2R2B-IT1,DPYSL3,CTB-108O6.2	45,-50,-105,210,-261,-272	90	5:146528187:C:T	FALSE	rs6868230	3.1381e-05
7	7:47362484:G:A	47362484	TNS3	A	G	0.3702	1.3 [1.15,1.49]	5.77474e-05	0.3926	0.3666	0.3723	0.3666	0.401	0.3666	0	NA	TNS3,AC004870.3,AC004870.5,AC004901.1,AC004870.4,MRPL42P4,AC095067.1	0,244,269,273,295,296,-299	108	7:47345002:T:C	FALSE	rs12537098	0.000147603
7	7:40830305:G:C	40830305	SUGCT	C	G	0.1929	1.38 [1.18,1.61]	5.77839e-05	0.2138	0.1895	0.2018	0.1912	0.2188	0.1872	0	NA	SUGCT,AC005160.3,AC005029.1,AC004988.1	0,5,-174,244	106	7:40847639:A:G	FALSE	rs55641974	8.78876e-05
17	17:69668280:G:A	69668280	LOC124685	A	G	0.1778	0.7 [0.59,0.83]	5.81305e-05	0.1723	0.1787	0.1825	0.1807	0.1681	0.1762	51	NA	LOC124685,AC118653.2	51,75	208	17:69666553:G:A	FALSE	rs2430505	9.26188e-05
1	1:87110261:C:T	87110261	RP4-651E10.4	T	C	0.01667	2.36 [1.55,3.61]	5.82152e-05	0.02333	0.01559	0.02439	0.01609	0.02289	0.01493	0	NA	RP4-651E10.4,CLCA3P,AL356270.1,RP4-612B15.3,SH3GLB1,CLCA4,RP4-651E10.3,RP4-612B15.2,CLCA1,CLCA2,SEP15,RP11-444C12.1,ODF2L,HS2ST1,RP4-604K5.3,RP4-604K5.2	0,0,38,-59,-60,64,91,-140,144,188,-218,240,248,-270,-288,-299	6	1:87110261:C:T	TRUE	rs142397633	4.9431e-05
4	4:157430205:A:G	157430205	RP11-171N4.1	G	A	0.07338	0.59 [0.46,0.76]	5.82715e-05	0.0593	0.07566	0.04912	0.07452	0.06349	0.07714	-77	NA	RP11-171N4.1,RP11-171N4.2,RP11-171N4.3,RP11-171N4.4,AC108211.1,PDGFC	-77,-125,-134,-178,212,-251	78	4:157427211:G:A	FALSE	rs4691351	4.09837e-05
5	5:146497240:C:T	146497240	PPP2R2B	T	C	0.2708	0.74 [0.64,0.86]	5.83268e-05	0.2461	0.2748	0.2552	0.2712	0.2424	0.2796	33	NA	PPP2R2B,CTC-255N20.1,STK32A,PPP2R2B-IT1,DPYSL3,CTB-108O6.2	33,-63,-117,198,-273,-284	90	5:146528187:C:T	FALSE	rs56772725	2.57565e-05
10	10:50507709:G:A	50507709	C10orf71	A	G	0.2157	1.35 [1.17,1.57]	5.83935e-05	0.2503	0.2101	0.2597	0.2109	0.2464	0.209	0	NA	C10orf71,C10orf71-AS1,DRGX,C10orf128,RP11-123B3.2,FAM170B-AS1,ERCC6,FAM170B,VSTM4,PGBD3,ERCC6-PGBD3,RP11-140C5.3,RP11-523O18.1	0,1,-65,111,-120,148,-156,166,184,-215,-216,-252,281	142	10:50523921:T:C	FALSE	rs17774672	0.000694957
20	20:35892158:G:A	35892158	GHRH	A	G	0.1224	1.45 [1.21,1.73]	5.84059e-05	0.1507	0.1178	0.1667	0.1184	0.1441	0.117	2	NA	GHRH,RPN2,MANBAL,SRC,MROH8,RP3-343K2.4,RBL1,RPL7AP14,RPS27AP3,BLCAP,RPS3AP3,NNAT,PPIAP3	2,22,-26,-81,84,97,168,-181,214,-229,242,-257,-266	224	20:35891944:T:C	FALSE	rs6104339	7.9375e-05
7	7:109422023:G:T	109422023	RP11-10E6.1	T	G	0.317	0.74 [0.64,0.86]	5.91601e-05	0.2595	0.3264	0.2631	0.3292	0.258	0.3227	18	NA	RP11-10E6.1,AC073387.2,EIF3IP1,AC073071.1,RPL3P8	18,121,-177,185,-216	115	7:109397947:T:G	FALSE	rs7797714	0.000531616
4	4:105898301:C:T	105898301	RP11-556I14.1	T	C	0.02332	2.19 [1.49,3.22]	5.92859e-05	0.02798	0.02256	0.03671	0.02445	0.02439	0.02009	0	intergenic	RP11-556I14.1,RNU6-351P,RP11-556I14.2,RP11-395M19.1,AC004069.1,AC004069.2,TET2,TET2-AS1,AC004053.1	0,2,10,90,-126,-160,-169,-194,280	74	4:105898301:C:T	TRUE	rs71584284	7.59756e-05
16	16:11380945:C:T	11380945	RMI2	T	C	0.1304	0.67 [0.55,0.82]	5.99778e-05	0.1048	0.1345	0.1113	0.1345	0.1022	0.1345	0	NA	RMI2,PRM1,PRM2,PRM3,TNP2,MIR548H2,SOCS1,HNRNPCP4,RP11-485G7.5,RP11-485G7.6,AC009121.1,RP11-396B14.2,CTD-3088G3.8,CTD-3088G3.4,CLEC16A,CTD-3088G3.6,RN7SL522P,RP11-66H6.3,RPL7P46,LITAF	0,6,11,13,18,-19,31,44,-55,-61,-62,63,-73,-94,105,-178,-191,216,259,-261	199	16:11381202:G:A	FALSE	rs1794025	6.97476e-05
4	4:38841081:C:A	38841081	TLR1	A	C	0.2248	0.73 [0.62,0.85]	6.01731e-05	0.1974	0.2293	0.182	0.2302	0.2038	0.2281	0	NA	TLR1,TLR6,FAM114A1,MIR574,TLR10,RNA5SP158,TMEM156,KLF3,RP11-617D20.1,AC021860.1,KLHL5,RP11-617D20.2,RP11-213G21.2,RP11-360F5.1,RP11-360F5.3	0,0,-28,-29,56,81,-127,138,175,175,-206,220,269,-273,-294	64	4:38827414:T:C	FALSE	rs58239725	0.000309371
2	2:177273743:T:A	177273743	AC068706.1	T	A	0.2304	0.73 [0.62,0.85]	6.03439e-05	0.2023	0.235	0.1982	0.2357	0.2039	0.2342	25	NA	AC068706.1,AC068706.2,AC073069.2,MTX2,AC017048.1,AC017048.2,AC016739.1,RP11-324L17.1,AC016739.2,HOXD1,HOXD-AS1,LINC01116,LINC01117,AC009336.24,HOXD3,RP11-387A1.5,RNU6ATAC14P,HOXD4,MIR10B,HOXD-AS2,HOXD8,HOXD9,HOXD10,HOXD11	25,27,70,71,-97,-116,166,-202,208,218,220,-221,-229,230,236,243,-256,256,259,272,276,284,289,299	38	2:177263690:G:A	FALSE	rs1607714	0.00174539
2	2:27705369:T:C	27705369	IFT172	C	T	0.4561	0.77 [0.68,0.87]	6.05937e-05	0.4211	0.4619	0.4364	0.4625	0.4149	0.4612	0	NA	IFT172,RNU6-986P,FNDC4,GCKR,AC074117.13,KRTCAP3,NRBP1,AC109829.1,PPM1G,FTH1P3,C2orf16,AC074091.1,ZNF512,RP11-158I13.2,ZNF513,SNX17,EIF2B4,AC074117.10,GTF3C2,AC109828.1,CCDC121,GPN1,MPV17,SNORA36,SUPT7L,UCN,TRIM54,SLC4A1AP,DNAJC5G,SLC30A3,AC074091.13,CAD,ATRAID,SLC5A6,MRPL33,AC110084.1,RBKS	0,7,-9,-14,27,36,40,-55,73,89,-94,-99,-101,-101,102,105,112,115,126,140,-143,-146,157,-160,-168,174,175,-181,201,207,-223,239,265,270,-289,-293,-299	21	2:27705369:T:C	TRUE	rs1260330	0.000194822
7	7:150927763:T:C	150927763	CHPF2	C	T	0.1644	0.7 [0.58,0.83]	6.06083e-05	0.126	0.1707	0.1154	0.1683	0.1304	0.1739	-2	NOS3,intergenic	CHPF2,ABCF2,MIR671,SMARCD3,RP4-548D19.3,RP5-1070G24.2,IQCA1P1,ASB10,GBX1,AGAP3,NUB1,WDR86,TMUB1,FASTK,RP11-148K1.12,SLC4A2,CDK5,ASIC3,WDR86-AS1,ABCB8,RP4-555L14.4,CRYGN,RP11-148K1.10,MIR3907,ATG9B,NOS3,RN7SL76P,RHEB,KCNH2,ETF1P2	-2,3,-8,-8,-10,-19,25,43,56,86,-111,-145,147,150,154,154,172,178,-178,183,-197,-198,201,-203,206,216,-234,-235,252,-271	119	7:150926064:A:G	FALSE	rs2792432	5.99561e-05
4	4:59987763:G:T	59987763	RP11-622J8.1	G	T	0.1132	1.47 [1.22,1.78]	6.07338e-05	0.1364	0.1094	0.1254	0.1131	0.1409	0.1047	-31	NA	RP11-622J8.1,RP11-340A13.3,RP11-340A13.2,RP11-340A13.1,RP11-506N2.1	-31,47,75,134,138	69	4:59987015:A:G	FALSE	rs357834	0.000256572
17	17:32198389:C:T	32198389	ASIC2	T	C	0.3321	1.31 [1.15,1.49]	6.08332e-05	0.3676	0.3263	0.3644	0.3242	0.3689	0.329	0	intergenic	ASIC2,AC024610.1,RP11-17M24.1,RP11-17M24.2,TLK2P1,RP11-118G23.1,RP11-118G23.2,CTC-304I17.4,RP11-31I22.2,CTC-304I17.3,RP11-31I22.3,RNA5SP438,CTC-304I17.2,CTC-304I17.5,RP11-215E13.1	0,-3,-60,-105,-165,182,190,-210,236,-247,247,-249,-272,-290,-298	206	17:32192937:T:C	FALSE	rs434257	0.000125995
4	4:55599129:T:A	55599129	KIT	A	T	0.103	0.64 [0.51,0.8]	6.08921e-05	0.0874	0.1056	0.101	0.1028	0.08178	0.1092	0	NA	KIT,RP11-273B19.2,RP11-273B19.1,AC006552.1,RP11-463H12.2,RPL38P3,AC111194.1,RP11-545H22.1,RNU6-410P	0,-103,-113,126,-211,-243,-278,286,-299	68	4:55599159:G:A	FALSE	rs11935331	0.000800201
10	10:117916372:C:T	117916372	GFRA1	T	C	0.01454	2.53 [1.6,4]	6.10032e-05	0.02085	0.01351	0.01742	0.01434	0.02227	0.01242	0	NA	GFRA1,CCDC172,ATRNL1,SNRPGP6,PNLIPRP3,HMGB3P8	0,-168,208,-252,-271,-283	152	10:117916372:C:T	TRUE	rs757719392	2.28048e-05
11	11:119394425:G:C	119394425	USP2-AS1	G	C	0.01835	2.3 [1.53,3.46]	6.10355e-05	0.03323	0.01595	0.04561	0.01651	0.02802	0.01522	0	NA	USP2-AS1,DUXAP5,KRT8P7,RP11-196E1.3,THY1,PVRL1,RP11-334E6.12,RP11-334E6.4,RP11-334E6.2,RNU6-1123P,USP2,RP11-334E6.3,C1QTNF5,MFRP,CTD-2523D13.1,RNF26,RP11-334E6.10,MCAM,CTD-2523D13.2,CBL,RNU6-262P,RP11-215D10.1	0,78,-79,-85,99,-100,105,119,120,-133,142,142,177,177,-186,186,186,202,-206,216,234,-298	163	11:119394425:G:C	TRUE	rs4938666	0.000121172
13	13:30741265:T:C	30741265	LINC00384	C	T	0.01147	0.18 [0.08,0.43]	6.13266e-05	0.004057	0.01268	0.005226	0.01273	0.003577	0.01261	8	NA	LINC00384,LINC00385,KATNAL1,AL356750.1,LINC00365,RNU6-64P,PRDX2P1,RP11-629E24.2,LINC00427,LINC00426,LINC00544,LINC00572,LINC01058,UBE2L5P,LINC00297,HMGB1	8,13,-36,-39,58,-115,-129,143,-149,-173,217,240,-252,-261,279,-292	174	13:30741265:T:C	TRUE	rs868783583	0.000510974
11	11:23972446:C:T	23972446	RNU6-783P	T	C	0.02227	0.36 [0.21,0.6]	6.14999e-05	0.01272	0.02383	0.006993	0.02316	0.01506	0.02471	101	NA	RNU6-783P,RP11-945A11.2,RP11-945A11.1,RP11-2F20.1	101,146,154,-285	158	11:23972446:C:T	TRUE	rs61874735	0.000791081
4	4:93765323:C:T	93765323	GRID2	T	C	0.01111	2.87 [1.7,4.84]	6.17488e-05	0.01775	0.01002	0.01568	0.01111	0.0186	0.008604	0	NA	GRID2,RP11-428L21.1,RP11-428L21.2,RP11-131K17.1,MTND1P19	0,5,21,-40,142	72	4:93765323:C:T	TRUE	rs530048954	0.000544769
5	5:59211467:G:T	59211467	PDE4D	T	G	0.01711	2.31 [1.53,3.5]	6.18489e-05	0.03259	0.01459	0.03136	0.01551	0.03309	0.01338	0	NA	PDE4D,CTD-2254N19.1,MIR582	0,-106,212	86	5:59220909:G:A	FALSE	rs75730862	2.79872e-05
15	15:31699120:G:T	31699120	KLF13	T	G	0.01661	2.45 [1.57,3.8]	6.18838e-05	0.02487	0.01526	0.02613	0.01596	0.02436	0.01435	0	NA	KLF13,UBE2CP4,RP11-126F18.2,OTUD7A,RP11-16E12.2,RP11-16E12.1,TRPM1	0,-13,-46,-76,176,182,246	190	15:31699120:G:T	TRUE	rs142205588	0.000146419
7	7:40849940:A:G	40849940	SUGCT	G	A	0.1941	1.37 [1.17,1.6]	6.18839e-05	0.2165	0.1904	0.2053	0.1908	0.2212	0.1899	0	NA	SUGCT,AC005160.3,AC005029.1,AC004988.1,AC005022.1	0,25,-154,263,-291	106	7:40847639:A:G	FALSE	rs141786424	0.000101321
9	9:15659140:A:C	15659140	CCDC171	C	A	0.01539	2.58 [1.61,4.12]	6.19317e-05	0.02236	0.01425	0.01742	0.01419	0.02439	0.01434	0	NA	CCDC171,HMGN2P16,RNU6-246P,RNU6-14P,FTH1P12,RN7SL98P,PSIP1,SNAPC3,RNU6-319P,RPL7P33	0,71,115,-117,131,133,148,193,227,297	130	9:15919363:C:T	FALSE	rs868056834	5.86999e-05
16	16:4446895:T:A	4446895	CORO7-PAM16	A	T	0.02278	0.37 [0.23,0.61]	6.20261e-05	0.01484	0.02408	0.01232	0.02423	0.01587	0.02388	0	NA	CORO7-PAM16,CORO7,VASN,DNAJA3,PAM16,GLIS2,RP11-295D4.1,NMRAL1,AC005356.1,HMOX2,CDIP1,TFAP4,RP11-95P2.1,SRL,C16orf96,RP11-709D24.5,SUB1P3,UBALD1,RP11-95P2.3,MGRN1,RN7SL850P,RP11-709D24.6,RP11-95P2.4,ADCY9,NUDT16L1,ANKS3	0,0,13,-29,41,57,59,-65,69,-78,-114,124,143,155,-160,-163,-166,-212,213,-220,-237,-237,266,281,-297,-300	197	16:4440745:C:G	FALSE	rs112396295	0.00445748
6	6:15705900:T:C	15705900	DTNBP1	C	T	0.3587	1.31 [1.15,1.49]	6.20741e-05	0.3867	0.3542	0.3864	0.3594	0.3869	0.3474	43	NA	DTNBP1,JARID2,ARPC3P5,RP11-401E14.2	43,184,-229,-289	94	6:15696896:A:G	FALSE	rs12210613	0.000758853
2	2:177263153:C:T	177263153	AC068706.1	T	C	0.2199	0.72 [0.62,0.85]	6.2079e-05	0.1876	0.2251	0.1864	0.2262	0.1881	0.2238	15	NA	AC068706.1,AC068706.2,AC073069.2,MTX2,AC017048.1,AC017048.2,AC016739.1,AC016739.2,HOXD1,HOXD-AS1,RP11-324L17.1,AC009336.24,HOXD3,LINC01116,RP11-387A1.5,LINC01117,HOXD4,MIR10B,HOXD-AS2,HOXD8,RNU6ATAC14P,HOXD9,HOXD10,HOXD11,AC009336.1,HOXD12	15,16,59,60,-108,-126,155,197,207,209,-213,219,225,-231,233,-239,245,248,261,266,-266,273,278,288,290,297	38	2:177263690:G:A	FALSE	rs16863775	0.0012978
1	1:230454627:C:T	230454627	AL691479.1	T	C	0.0283	1.99 [1.42,2.8]	6.21855e-05	0.03959	0.02645	0.04355	0.02752	0.03797	0.02506	3	GALNT2	AL691479.1,PGBD5,GALNT2,RP5-956O18.3,RP5-956O18.2,BX323860.1,RP11-543E8.1,RP11-543E8.2	3,-3,37,37,50,270,-274,-293	17	1:230460830:T:C	FALSE	rs77938605	0.000539282
15	15:97335674:C:A	97335674	SPATA8	C	A	0.1492	0.68 [0.56,0.82]	6.22039e-05	0.1224	0.1535	0.1373	0.1493	0.1163	0.159	7	NA	SPATA8,SPATA8-AS1,FAM149B1P1,RN7SKP181,CTD-2027G2.1,AC055873.1	7,9,34,-50,241,-299	194	15:97335674:C:A	TRUE	rs12904369	7.77577e-05
5	5:59196764:G:A	59196764	PDE4D	A	G	0.0164	2.35 [1.54,3.57]	6.23852e-05	0.0315	0.01393	0.02787	0.01493	0.033	0.01263	0	NA	PDE4D,CTD-2254N19.1,MIR582	0,-120,197	86	5:59220909:G:A	FALSE	rs77126624	1.89186e-05
8	8:14756153:G:A	14756153	SGCZ	A	G	0.0156	0.29 [0.16,0.54]	6.25503e-05	0.008629	0.01674	0.008741	0.01639	0.008584	0.0172	0	NA	SGCZ,CTD-2023J5.1,MIR383,RP11-776K3.1	0,19,45,208	122	8:14756153:G:A	TRUE	rs17120485	2.41555e-05
1	1:87166580:A:G	87166580	RP4-612B15.3	A	G	0.01706	2.35 [1.54,3.59]	6.25846e-05	0.02359	0.01599	0.02448	0.01619	0.02322	0.01573	-3	NA	RP4-612B15.3,SH3GLB1,RP4-651E10.4,CLCA3P,RP4-612B15.2,AL356270.1,CLCA4,RP4-651E10.3,SEP15,CLCA1,HS2ST1,RP4-604K5.3,RP4-604K5.2,CLCA2,RP5-1052I5.2,RP11-444C12.1	-3,-4,8,46,-84,95,120,148,-162,201,-214,-231,-243,244,-292,296	6	1:87110261:C:T	FALSE	rs263443	5.57708e-05
10	10:50536578:A:G	50536578	C10orf71	G	A	0.3104	1.31 [1.15,1.5]	6.27317e-05	0.3521	0.3037	0.341	0.3045	0.3566	0.3025	1	NA	C10orf71,C10orf71-AS1,DRGX,RP11-123B3.2,ERCC6,C10orf128,FAM170B-AS1,PGBD3,ERCC6-PGBD3,FAM170B,VSTM4,RP11-140C5.3,CHAT,SLC18A3	1,30,-36,-91,-127,140,177,-187,-187,195,213,-223,-281,-282	142	10:50523921:T:C	FALSE	rs2377941	0.00379641
1	1:109817192:A:G	109817192	CELSR2	G	A	0.1666	0.7 [0.58,0.83]	6.28893e-05	0.1386	0.1711	0.1325	0.1727	0.1411	0.169	0	SORT1,PSRC1,CELSR2	CELSR2,PSRC1,MYBPHL,SORT1,SARS,RNU7-122P,KIAA1324,PSMA5,C1orf194,RP5-1065J22.4,SCARNA2,TMEM167B,RP5-1065J22.8,SYPL2,TAF13,ATXN7L2,CYB561D1,RANP5,AMIGO1,WDR47,RP11-20O24.1,GPR61,RP5-1160K1.8,GNAI3,RP11-20O24.4,RP5-1065J22.2	0,-5,-18,-35,36,67,68,-124,161,170,174,178,184,-192,199,-209,-219,227,-230,232,244,-265,-265,-274,282,287	9	1:109817192:A:G	TRUE	rs7528419	9.17062e-05
20	20:62816192:C:A	62816192	MYT1	A	C	0.1729	1.4 [1.19,1.65]	6.28902e-05	0.1962	0.1691	0.1979	0.1758	0.1955	0.1602	0	NA	MYT1,PCMTD2,NPBWR2,OPRL1,C20orf201,RGS19,CICP4,LINC00266-1,TCEA2,RP13-152O15.5,SOX18,ZNF512B,LINC00176,PRPF6,SAMD10,UCKL1,AL118506.1,MIR647,MIR1914,DNAJC5,MIR941-1,MIR941-3,MIR941-2,RNU1-134P,TPD52L2	0,-71,78,84,100,105,-105,-106,112,128,135,136,145,152,205,228,231,242,243,249,265,265,265,276,293	225	20:62816192:C:A	TRUE	rs78504670	0.000278167
7	7:40851303:C:T	40851303	SUGCT	T	C	0.1897	1.37 [1.18,1.61]	6.29078e-05	0.2109	0.1863	0.1996	0.1866	0.2155	0.1859	0	NA	SUGCT,AC005160.3,AC005029.1,AC004988.1,AC005022.1	0,26,-153,265,-290	106	7:40847639:A:G	FALSE	rs76081195	8.38602e-05
7	7:40878715:C:T	40878715	SUGCT	T	C	0.1926	1.37 [1.18,1.61]	6.3229e-05	0.2161	0.1888	0.2039	0.1881	0.2211	0.1898	0	NA	SUGCT,AC005160.3,AC005029.1,AC005022.1,AC004988.1	0,54,-126,-262,292	106	7:40847639:A:G	FALSE	rs76844348	8.99241e-05
15	15:31699119:A:T	31699119	KLF13	T	A	0.01661	2.44 [1.57,3.8]	6.32388e-05	0.02487	0.01526	0.02613	0.01596	0.02436	0.01435	0	NA	KLF13,UBE2CP4,RP11-126F18.2,OTUD7A,RP11-16E12.2,RP11-16E12.1,TRPM1	0,-13,-46,-76,176,182,246	190	15:31699120:G:T	FALSE	rs145009694	0.000150084
1	1:41140556:T:C	41140556	RP4-739H11.3	C	T	0.01012	3.18 [1.8,5.63]	6.3269e-05	0.01471	0.009365	0.01742	0.01024	0.01359	0.008219	0	NA	RP4-739H11.3,RIMS3,NFYC-AS1,NFYC,MIR30E,GTF2F2P2,MIR30C1,KCNQ4,RP1-63P18.2,ZNF684,RN7SL326P,RP11-656D10.6,EXO5,RP11-656D10.5,RP11-656D10.3,ZFP69,CITED4,RP5-1066H13.4,RP1-228H13.5,ZFP69B,SMAP2,RP11-348A7.1,UBE2V1P8	0,9,-15,-17,-79,81,-82,-109,111,127,-130,158,158,160,166,179,-186,-189,208,211,252,-263,-267	2	1:41140556:T:C	TRUE	rs187007870	0.000508668
6	6:120402896:A:G	120402896	MIR3144	G	A	0.01318	2.6 [1.62,4.17]	6.37364e-05	0.02451	0.01133	0.02982	0.01149	0.02233	0.01112	66	NA	MIR3144	66	99	6:120372434:A:G	FALSE	rs114726571	0.000122436
17	17:77229462:A:G	77229462	RBFOX3	G	A	0.3354	0.76 [0.66,0.87]	6.37685e-05	0.2941	0.3421	0.2606	0.3356	0.308	0.3506	0	NA	RBFOX3,RP11-398J5.1,ENGASE,C1QTNF1,C1QTNF1-AS1,CANT1,LGALS3BP	0,97,145,184,206,224,253	212	17:77229462:A:G	TRUE	rs4789960	0.000157628
19	19:933015:C:T	933015	ARID3A	C	T	0.2543	1.33 [1.16,1.53]	6.38695e-05	0.2986	0.2474	0.3058	0.2402	0.2957	0.2571	0	NA	ARID3A,AC005391.2,KISS1R,R3HDM4,RNU6-9,MED16,WDR18,AC004528.1,AC004528.4,GRIN3B,CFD,TMEM259,ELANE,PRTN3,RNU6-2,CNN2,AZU1,AC011558.5,ABCA7,LPPR3,MIR3187,PTBP1,MIR4745,HMHA1,AC006273.7,AC006273.5,AC006273.4,POLR2E,MISP,GPX4,SBNO2,PALM,PRSS57,RPS2P52,FSTL3,STK11,AC004156.3,RNF126,HMGB2P1,FGF22,C19orf26,AC004449.6,POLRMT	0,4,12,20,39,40,-50,-67,-67,-67,70,-77,77,85,-89,-93,101,-106,-107,111,119,121,128,-133,146,148,151,-154,169,-171,-175,185,238,242,250,-256,265,270,-270,289,-295,295,299	215	19:933015:C:T	TRUE	rs350147	0.00101757
2	2:50081820:C:T	50081820	RPL7P13	T	C	0.2074	0.71 [0.6,0.84]	6.40315e-05	0.1679	0.2138	0.1538	0.2134	0.1737	0.2143	-24	NA	RPL7P13,SNORA75,NRXN1	-24,-34,-64	28	2:50140955:C:T	FALSE	rs11892642	0.000478686
20	20:11042704:A:G	11042704	C20orf187	G	A	0.01041	0.19 [0.08,0.45]	6.41173e-05	0.005076	0.01128	0.005226	0.01201	0.005014	0.01033	33	NA	C20orf187,RP11-103J8.2,RP11-103J8.1,RP4-697P8.3,RP4-734C18.1,FAT1P1,RPS11P1,RP1-278O22.2	33,60,67,153,-172,173,-283,297	221	20:11038384:C:T	FALSE	rs75129130	0.00469978
2	2:177278416:T:A	177278416	AC068706.1	T	A	0.215	0.72 [0.62,0.85]	6.46074e-05	0.1864	0.2196	0.1767	0.2212	0.1904	0.2177	30	NA	AC068706.1,AC068706.2,AC073069.2,MTX2,AC017048.1,AC017048.2,AC016739.1,RP11-324L17.1,AC016739.2,LINC01116,HOXD1,LINC01117,HOXD-AS1,AC009336.24,HOXD3,RP11-387A1.5,RNU6ATAC14P,HOXD4,MIR10B,HOXD-AS2,HOXD8,HOXD9,HOXD10	30,31,75,76,-93,-111,171,-198,212,-216,223,-224,225,235,241,248,-251,260,263,277,281,289,294	38	2:177263690:G:A	FALSE	rs1033304	0.00180889
6	6:137361670:A:G	137361670	IL20RA	G	A	0.266	0.74 [0.64,0.86]	6.47436e-05	0.2374	0.2706	0.2324	0.2725	0.2395	0.2682	0	NA	IL20RA,RP11-204P2.3,RP11-55K22.5,RPL35AP3,IL22RA2,SLC35D3,PEX7,RP11-55K22.2,IFNGR1,MAP3K5	0,41,47,66,-103,115,127,139,-157,248	102	6:137361670:A:G	TRUE	rs276511	0.000420804
4	4:14407260:G:A	14407260	AC006296.1	G	A	0.3866	0.77 [0.67,0.87]	6.54231e-05	0.3599	0.3909	0.3825	0.3904	0.3506	0.3916	0	NA	AC006296.1,AC006296.2,LINC00504,MTND2P31,RP11-669M16.1,RP11-669M16.2,LINC01085,KLF17P2	0,12,-65,-100,163,262,266,279	60	4:14407483:T:C	FALSE	rs2001172	5.6735e-05
16	16:11377234:G:A	11377234	RMI2	A	G	0.1287	0.67 [0.55,0.82]	6.5471e-05	0.1034	0.1328	0.1136	0.1331	0.09913	0.1325	0	NA	RMI2,PRM1,PRM2,PRM3,TNP2,MIR548H2,SOCS1,HNRNPCP4,RP11-485G7.5,RP11-396B14.2,RP11-485G7.6,AC009121.1,CTD-3088G3.8,CTD-3088G3.4,CLEC16A,CTD-3088G3.6,RN7SL522P,RP11-66H6.3,RPL7P46,LITAF	0,2,7,10,14,-23,27,40,-58,59,-65,-65,-76,-97,101,-182,-195,212,256,-265	199	16:11381202:G:A	FALSE	rs1794021	7.90681e-05
3	3:8764300:C:G	8764300	SSUH2	C	G	0.3926	0.77 [0.67,0.87]	6.56451e-05	0.3465	0.4001	0.3088	0.3946	0.3621	0.4073	0	NA	SSUH2,CAV3,AC034187.3,AC034187.5,AC034187.1,AC034187.4,OXTR,OR7E122P,hsa-mir-548ba,RAD18,LMCD1-AS1,AC034187.2,LINC00312,LMCD1,SRGAP3,SRGAP3-AS1	0,-11,23,26,26,27,-28,33,-49,-53,111,129,149,154,-258,-292	45	3:8764300:C:G	TRUE	rs1873035	1.77822e-05
6	6:40710768:A:T	40710768	RP11-570K4.1	T	A	0.07568	1.57 [1.26,1.96]	6.6057e-05	0.09745	0.07214	0.1088	0.07124	0.09281	0.07332	28	NA	RP11-570K4.1,LRFN2,RP3-462C17.1,RP11-121P10.1,UNC5CL,OARD1,TSPO2	28,156,219,241,-284,-291,-300	96	6:40681610:A:G	FALSE	rs72862834	0.000665667
22	22:37553725:A:C	37553725	IL2RB	C	A	0.258	0.74 [0.64,0.86]	6.61023e-05	0.2262	0.2632	0.2228	0.255	0.2275	0.2739	0	NA	IL2RB,RP1-151B14.6,AL022314.1,C1QTNF6,SSTR3,TMPRSS6,RP1-151B14.9,RAC2,Z82188.1,RP5-1170K4.7,KCTD17,RN7SKP214,CYTH4,MPST,TST,TEX33,RP1-63G5.5,LL22NC01-81G9.3,RP1-63G5.7,CSF2RBP1,ELFN2,RP1-63G5.8,CSF2RB,NCF4,CTA-833B7.2	0,-9,20,-22,-47,48,-58,-68,-68,75,94,102,-124,128,138,150,-182,190,-195,204,-210,-214,217,280,287	230	22:37553619:A:G	FALSE	rs929022	8.73064e-05
4	4:38852387:A:T	38852387	TLR1	T	A	0.1991	0.72 [0.61,0.85]	6.62563e-05	0.1732	0.2033	0.1608	0.2043	0.1783	0.2019	0	NA	TLR1,TLR6,FAM114A1,MIR574,TLR10,RNA5SP158,TMEM156,KLF3,RP11-617D20.1,AC021860.1,KLHL5,RP11-617D20.2,RP11-360F5.1,RP11-213G21.2,RP11-360F5.3	0,0,-17,-17,68,92,-116,150,186,186,-194,231,-262,280,-283	64	4:38827414:T:C	FALSE	rs9684929	0.00026849
4	4:45530894:G:A	45530894	RNU6-931P	A	G	0.01254	0.26 [0.13,0.52]	6.65932e-05	0.006619	0.01351	0.008711	0.01375	0.005755	0.01319	49	NA	RNU6-931P,RP11-270L13.1,PRKRIRP9	49114203	67	4:45530894:G:A	TRUE	rs78460306	0.00401015
17	17:70377565:C:T	70377565	LINC00511	C	T	0.2322	0.73 [0.63,0.85]	6.67787e-05	0.1953	0.2383	0.1796	0.2311	0.2017	0.2478	0	NA	LINC00511,RP11-1124B17.1,RP11-57A1.1,SOX9-AS1,RPL32P33,SOX9,CTD-3010D24.3,SLC39A11,RN7SKP180,AC007461.2	0,26,-45,160,-246,255,-261,-265,-282,288	210	17:70380942:A:G	FALSE	rs9894605	1.35621e-05
22	22:37551487:T:C	37551487	IL2RB	C	T	0.2818	0.75 [0.65,0.86]	6.6926e-05	0.251	0.2868	0.2562	0.2775	0.2489	0.299	0	NA	IL2RB,RP1-151B14.6,AL022314.1,C1QTNF6,TMPRSS6,SSTR3,RP1-151B14.9,RAC2,Z82188.1,RP5-1170K4.7,KCTD17,RN7SKP214,MPST,CYTH4,TST,TEX33,RP1-63G5.5,LL22NC01-81G9.3,RP1-63G5.7,CSF2RBP1,ELFN2,CSF2RB,RP1-63G5.8,NCF4,CTA-833B7.2	0,-11,17,-25,46,-49,-60,-70,-70,73,92,100,126,-127,136,148,-184,187,-197,202,-213,215,-216,277,285	230	22:37553619:A:G	FALSE	rs743776	2.61295e-05
4	4:4163795:C:T	4163795	OR7E99P	T	C	0.03124	1.9 [1.38,2.6]	6.76418e-05	0.04578	0.02887	0.0472	0.0281	0.04519	0.02987	5	NA	OR7E99P,UNC93B4,OR7E43P,OTOP1,OR4D12P,RP11-489M13.2,TMEM128,RP11-489M13.3,AC116562.1,RP11-489M13.1,LYAR,AC116562.2,ZBTB49,RP11-265O12.1,NSG1,ENPP7P9,AC226119.5,FAM86EP,ALG1L7P,AC226119.4,RP11-718M20.5,STX18,OR7E162P,OR7E163P	5,12,-12,-27,34,44,-73,75,78,85,-106,125,-128,-160,-186,194,207,207,220,238,251,-254,259,272	56	4:4164365:C:A	FALSE	rs140776095	0.000350011
9	9:118600505:T:C	118600505	LINC00474	C	T	0.02432	2.09 [1.45,3.01]	6.76697e-05	0.03503	0.02257	0.03322	0.02475	0.03577	0.01971	-50	NA	LINC00474,RP11-284G10.1,RP11-787B4.2	-50,94,-174	140	9:118600505:T:C	TRUE	rs62577102	0.000214495
4	4:33569113:A:G	33569113	AC079772.1	G	A	0.01703	2.31 [1.52,3.5]	6.77205e-05	0.02995	0.01492	0.02091	0.01536	0.03367	0.01434	31	NA	AC079772.1,RP11-802H3.2,RP11-802H3.1,RP11-79E3.3,RNU7-131P,RP11-79E3.2	31,130,167,-209,-217,-283	63	4:33569113:A:G	TRUE	rs143456687	0.000377032
4	4:185353433:C:T	185353433	IRF2	T	C	0.1091	1.48 [1.22,1.79]	6.77238e-05	0.1259	0.1063	0.1171	0.1086	0.1295	0.1034	0	NA	IRF2,SNORD79,RP11-326I11.5,RP11-326I11.3,RP11-290F5.1,RP11-326I11.4,RP11-290F5.2,RP11-326I11.1,RP11-162O12.2,RP11-242J7.1,RN7SL28P,AC079080.1,RP11-162O12.1,CASP3,ENPP6,PRIMPOL,CENPU	0,0,-40,-43,50,-74,78,-127,133,-152,153,165,177,-195,211,-217,-262	81	4:185331647:T:C	FALSE	rs72703773	5.82329e-05
3	3:186686225:G:A	186686225	ST6GAL1	G	A	0.06311	0.57 [0.43,0.75]	6.78424e-05	0.04597	0.06588	0.04401	0.06351	0.04678	0.06898	0	NA	ST6GAL1,AC007690.1,RP11-42D20.1,RPS20P14,ADIPOQ,ADIPOQ-AS1,RP11-573D15.1,RP11-573D15.2,RP11-573D15.3,RPL39L,RFC4,EIF4A2,SNORD2,RP11-573D15.9,RP11-573D15.6,RNU6-1105P,PSMD10P2,RP11-573D15.8,KNG1,RP11-208N14.4,RTP1,MASP1,RP11-795A2.3,RP11-795A2.2,HRG	0,34,46,68,110,112,141,143,150,-153,161,179,184,184,195,196,207,208,224,-229,-229,-250,260,276,290	54	3:186685534:C:T	FALSE	rs4686821	7.70602e-05
6	6:15699336:A:G	15699336	DTNBP1	G	A	0.359	1.3 [1.14,1.49]	6.7906e-05	0.3859	0.3547	0.3856	0.3599	0.3861	0.3478	36	NA	DTNBP1,JARID2,ARPC3P5,RP11-401E14.2	36,177,-236,-296	94	6:15696896:A:G	FALSE	rs10949311	0.000996433
17	17:76646503:G:A	76646503	CTD-2357A8.3	A	G	0.1471	0.69 [0.57,0.83]	6.81312e-05	0.1314	0.1497	0.1312	0.1454	0.1315	0.1553	18	NA	CTD-2357A8.3,CYTH1,RNU6-638P,DNAH17,RN7SL454P,RP11-559N14.6,USP36,DNAH17-AS1,RP11-559N14.5,RPL9P29,TIMP2,RP11-323N12.5,DDC8,AC061992.1,PGS1,CTD-2373H9.5,RP11-806H10.4,RN7SL236P,SOCS3	18,-24,-46,73,117,128,-137,147,151,-196,-203,-205,-220,224,225,-253,277,279,290	211	17:76644026:A:G	FALSE	rs7210405	1.91716e-05
18	18:73342037:G:T	73342037	RP11-704C2.1	T	G	0.0388	1.87 [1.37,2.54]	6.8509e-05	0.05076	0.03684	0.04007	0.03737	0.05516	0.03615	-66	NA	RP11-704C2.1,RP11-321M21.1,SMIM21,RP11-321M21.3,RP11-173L6.1	-66,193,202,211,-215	214	18:73333621:C:T	FALSE	rs149264075	0.000109927
13	13:72294354:A:G	72294354	DACH1	G	A	0.01261	2.66 [1.63,4.32]	6.87106e-05	0.01574	0.0121	0.02091	0.01258	0.01361	0.01148	0	NA	DACH1,RPL21P109,H3F3BP1,RPL35AP31,RPS10P21,RNA5SP32	0,16,45,-126,-193,-258	179	13:72294354:A:G	TRUE	rs868656710	0.00032395
1	1:159420307:G:A	159420307	RP11-550P17.5	G	A	0.3058	1.33 [1.16,1.53]	6.90494e-05	0.36	0.2971	0.37	0.3064	0.3559	0.285	0	NA	RP11-550P17.5,OR10J1,RP11-180D21.3,OR10J4,OR10J9P,OR10J8P,OR10J5,OR10J7P,RP11-740C1.2,OR10AE1P,OR10J3,APCS,FCER1A,OR10J6P,OR10J2P,MPTX1,CTA-134P22.2,DARC,CADM3,CRPP1,CRP,RNA5SP60	0,10,-16,17,44,83,-84,98,-107,-131,136,-137,142,-148,171,173,243,244,247,-254,-262,272	10	1:159420307:G:A	TRUE	rs11265198	0.00249714
2	2:102541080:G:A	102541080	FLJ20373	G	A	0.4714	1.29 [1.14,1.47]	6.92551e-05	0.5223	0.4632	0.5286	0.4677	0.5198	0.4572	30	NA	FLJ20373,MAP4K4,IL1R2,IL1R1,AC007271.3,IL1RL2	30,30,-67,-140,-248,-262	34	2:102538352:T:C	FALSE	rs11693537	9.71521e-05
13	13:113813853:A:G	113813853	PROZ	G	A	0.1506	0.69 [0.57,0.83]	6.93601e-05	0.127	0.1545	0.133	0.1516	0.1246	0.1582	0	MCF2L,PCID2,CUL4A ,MCF2L-AS1	PROZ,RP11-98F14.11,F10,PCID2,KARSP2,F10-AS1,F7,CUL4A,AL137002.1,MCF2L,LDHBP1,LAMP1,RP11-120K24.5,RP11-120K24.4,GRTP1,MCF2L-AS1,GRTP1-AS1,RP11-120K24.3,ADPRHL1,ATP11A,AL356740.1,DCUN1D2	0,-5,10,-18,27,31,39,-49,57,60,-117,-138,149,150,-165,191,-192,193,-262,272,274,-296	180	13:113817537:T:C	FALSE	rs3024718	8.09189e-05
9	9:17008401:A:T	17008401	RP11-132E11.2	T	A	0.01417	2.64 [1.62,4.3]	6.96364e-05	0.01927	0.01334	0.01742	0.01272	0.02003	0.01414	-41	NA	RP11-132E11.2,RN7SL720P,RP11-132E11.3,RP11-132E11.4,CNTLN,BNC2,RP11-335H2.2,RP11-62F24.2	-41,-45,-88,-100,-127,138,233,281	132	9:17280298:C:T	FALSE	rs867605994	2.41137e-06
1	1:90604916:C:T	90604916	ZNF326	T	C	0.302	1.31 [1.15,1.5]	6.96564e-05	0.3273	0.2979	0.3539	0.303	0.3163	0.2911	104	NA	ZNF326,RNU6-695P,GEMIN8P4,RN7SKP272,RP11-302M6.5,LRRC8D,RP11-302M6.4	104,-114,145,151,199,203,206	7	1:90630365:G:A	FALSE	rs12123023	4.7099e-05
6	6:15712067:G:A	15712067	DTNBP1	A	G	0.3541	1.3 [1.14,1.49]	7.02979e-05	0.38	0.3498	0.3811	0.355	0.3795	0.3431	49	NA	DTNBP1,JARID2,ARPC3P5,RP11-401E14.2	49,190,-223,-283	94	6:15696896:A:G	FALSE	rs2022348	0.00111511
14	14:100351454:C:T	100351454	EML1	T	C	0.01709	2.29 [1.52,3.45]	7.04796e-05	0.02738	0.01541	0.03659	0.01536	0.02361	0.01548	0	HHIPL1, YY1 ,CYP46A1,MIR5698,EML1	EML1,RNU1-47P,VDAC3P1,EVL,RP11-436M15.1,RP11-436M15.3,CYP46A1,CTD-2376I20.1,RP11-543C4.3,HHIPL1,MIR151B,MIR342,RP11-543C4.1,DEGS2,CCDC85C	0,-60,-79,-86,-89,-92,158,-168,191,205,-224,-225,259,-261,281	187	14:100351454:C:T	TRUE	rs73360333	0.000119675
2	2:158139841:G:A	158139841	GALNT5	A	G	0.02266	2.08 [1.45,3]	7.11632e-05	0.03557	0.02055	0.04895	0.02077	0.03009	0.02027	0	NA	GALNT5,RN7SKP281,ERMN,AC016732.2,FAM133DP,CYTIP,AC019201.1,ACVR1C,AC108057.1	0,-15,-35,72,-96,-131,-158,-243,268	37	2:158123531:C:G	FALSE	rs112557804	0.000470834
4	4:14410197:T:G	14410197	AC006296.1	T	G	0.3862	0.77 [0.67,0.87]	7.11899e-05	0.3599	0.3905	0.3816	0.3903	0.351	0.3909	0	NA	AC006296.1,AC006296.2,LINC00504,MTND2P31,RP11-669M16.1,RP11-669M16.2,LINC01085,KLF17P2	0,15,-62,-97,166,265,269,282	60	4:14407483:T:C	FALSE	rs12650348	6.20858e-05
3	3:4940940:T:C	4940940	BHLHE40-AS1	C	T	0.01461	2.55 [1.6,4.07]	7.13714e-05	0.02028	0.01368	0.02265	0.01375	0.01931	0.01358	0	NA	BHLHE40-AS1,AC018816.3,ITPR1,BHLHE40,EGOT,RNF10P1,UBTFL8,AC090955.5,ARL8B,AC026202.3,AC026202.1,EDEM1	0,12,51,-80,148,-169,-181,-200,-223,-258,-288,-288	44	3:4940940:T:C	TRUE	rs62234277	4.34947e-05
4	4:7604622:G:A	7604622	SORCS2	A	G	0.05968	0.56 [0.42,0.75]	7.14198e-05	0.04532	0.06202	0.05439	0.06085	0.04161	0.06355	0	NA	SORCS2,MIR4274,AFAP1-AS1,AFAP1,PSAPL1,MIR4798	0,143,-151,-156,168,292	58	4:7604622:G:A	TRUE	rs6832677	0.000965795
5	5:59188953:T:C	59188953	PDE4D	C	T	0.01887	2.2 [1.49,3.25]	7.14276e-05	0.03374	0.01644	0.02982	0.01682	0.03535	0.01596	0	NA	PDE4D,CTD-2254N19.1,MIR582	0,-128,189	86	5:59220909:G:A	FALSE	rs6866988	3.41652e-05
2	2:177273272:T:C	177273272	AC068706.1	T	C	0.2305	0.73 [0.63,0.85]	7.15088e-05	0.2021	0.2351	0.1965	0.2357	0.2044	0.2343	25	NA	AC068706.1,AC068706.2,AC073069.2,MTX2,AC017048.1,AC017048.2,AC016739.1,RP11-324L17.1,AC016739.2,HOXD1,HOXD-AS1,LINC01116,LINC01117,AC009336.24,HOXD3,RP11-387A1.5,HOXD4,RNU6ATAC14P,MIR10B,HOXD-AS2,HOXD8,HOXD9,HOXD10,HOXD11,AC009336.1	25,26,69,71,-98,-116,166,-203,207,218,220,-221,-229,230,235,243,255,-256,258,271,276,283,289,299,300	38	2:177263690:G:A	FALSE	rs10198459	0.00193644
2	2:205064314:G:A	205064314	AC009498.1	A	G	0.01019	2.98 [1.72,5.14]	7.1549e-05	0.01575	0.009278	0.02098	0.01038	0.01361	0.007836	-29	NA	AC009498.1,AC009965.2,DSTNP5,AC009965.1,AC106901.1,ICOS,AC016903.1,AC016903.2	-29,90,-107,132,-180,238,-270,-276	40	2:205064314:G:A	TRUE	rs117743189	0.000106753
20	20:17847291:A:G	17847291	RP5-905G11.3	A	G	0.1878	1.37 [1.17,1.6]	7.1619e-05	0.218	0.1829	0.2155	0.1817	0.2191	0.1843	-21	DSTN,RRBP1	RP5-905G11.3,AL035045.1,RNU6-192P,SNX5,OVOL2,SNORD17,MGME1,BANF2,PTMAP3,RRBP1,RP4-726N1.2,RPL15P1,RNU7-137P,DSTN,RP11-462D18.2,PET117,CSRP2BP,RN7SKP69,BFSP1	-21,24,-37,-75,-90,-96,-102,131,-145,184,-193,-223,-229,257,267,-271,-271,290,297	222	20:17847291:A:G	TRUE	rs6080874	0.000144993
1	1:75999767:C:T	75999767	SLC44A5	T	C	0.01175	0.19 [0.08,0.45]	7.16649e-05	0.004569	0.01292	0.001742	0.0117	0.005731	0.01453	0	NA	SLC44A5,RNU6-503P,RP11-87O11.1,RP4-595K12.1,RP4-595K12.2,RP4-682C21.5,ACADM,RP4-682C21.2,RABGGTB,SNORD45C,SNORD45A,SNORD45B,MSH4	0,-4,12,-48,-107,-176,-190,-209,-252,-253,-254,-255,-263	5	1:76263779:A:C	FALSE	rs866105200	9.81905e-05
4	4:186686091:G:C	186686091	SORBS2	C	G	0.01855	2.41 [1.55,3.72]	7.1695e-05	0.02439	0.0176	0.02265	0.0205	0.02511	0.0138	0	NA	SORBS2,RP11-626E13.1,RP11-45I20.1,RP11-301L8.2,PDLIM3,RNU4-64P,RP11-279O9.4,CCDC110	0,90,-153,171,229,-262,293,293	82	4:186686091:G:C	TRUE	rs761074567	0.00128075
7	7:17191020:G:A	17191020	AC098592.8	A	G	0.1203	0.66 [0.53,0.81]	7.18494e-05	0.09458	0.1245	0.09059	0.1214	0.09624	0.1285	118	NA	AC098592.8,AC003075.4,AHR,AC098592.7,AC019117.1,AC098592.6,AGR3,AC019117.2,RAD17P1	118,-128,-147,213,-223,263,269,-283,285	105	7:17191020:G:A	TRUE	rs34477181	0.00137261
17	17:32188740:T:C	32188740	ASIC2	T	C	0.3532	1.3 [1.14,1.47]	7.19062e-05	0.3936	0.3467	0.3891	0.3441	0.3954	0.3501	0	intergenic	ASIC2,AC024610.1,RP11-17M24.1,RP11-17M24.2,RP11-118G23.1,TLK2P1,RP11-118G23.2,CTC-304I17.4,RP11-31I22.2,RP11-31I22.3,CTC-304I17.3,RNA5SP438,CTC-304I17.2	0,-13,-69,-115,173,-175,181,-219,227,238,-257,-258,-281	206	17:32192937:T:C	FALSE	rs1490898	0.000141898
1	1:76250986:G:A	76250986	ACADM	A	G	0.01404	0.21 [0.1,0.47]	7.19227e-05	0.005071	0.01551	0.001742	0.01391	0.006438	0.0176	0	NA	ACADM,RABGGTB,SNORD45C,SNORD45A,SNORD45B,MSH4,RP4-682C21.2,AL445464.1,RP4-682C21.5,ASB17,RP4-595K12.2,SLC44A5,RP4-595K12.1,RP11-550H2.1,RNU6-503P,RP11-550H2.2,RP11-87O11.1,ST6GALNAC3	0,-1,-2,-3,-4,-12,41,-57,61,-134,143,174,203,-226,247,-256,263,-289	5	1:76263779:A:C	FALSE	rs865865049	0.000136219
14	14:26149680:G:A	26149680	RP11-314P15.2	A	G	0.1392	0.67 [0.55,0.82]	7.19552e-05	0.1063	0.1445	0.1035	0.1431	0.1074	0.1464	-155	NA	RP11-314P15.2,RP11-388G3.1	-155248	181	14:26149680:G:A	TRUE	rs3938444	0.00583303
9	9:17323561:C:T	17323561	CNTLN	T	C	0.01383	2.67 [1.63,4.37]	7.20817e-05	0.01929	0.01294	0.01742	0.0123	0.02006	0.01377	0	NA	CNTLN,RP11-492A12.2,RP11-132E11.2,RP11-132E11.4,RP11-132E11.3,SH3GL2,PABPC1P11,RN7SL720P	0,-124,211,215,227,-256,-266,269	132	9:17280298:C:T	FALSE	rs867926763	1.49208e-06
15	15:97342368:C:G	97342368	SPATA8	C	G	0.1498	0.68 [0.56,0.82]	7.25089e-05	0.1227	0.1541	0.1416	0.1504	0.1149	0.1591	14	NA	SPATA8,SPATA8-AS1,FAM149B1P1,RN7SKP181,CTD-2027G2.1,AC055873.1	14,16,41,-43,248,-292	194	15:97335674:C:A	FALSE	rs12899625	0.000105216
4	4:14406134:A:C	14406134	AC006296.1	A	C	0.3853	0.77 [0.67,0.87]	7.25844e-05	0.359	0.3895	0.382	0.3891	0.3495	0.3901	0	NA	AC006296.1,AC006296.2,LINC00504,MTND2P31,RP11-669M16.1,RP11-669M16.2,LINC01085,KLF17P2	0,11,-66,-101,162,261,264,278	60	4:14407483:T:C	FALSE	rs55671831	5.47293e-05
7	7:40905274:G:A	40905274	SUGCT	A	G	0.194	1.37 [1.17,1.6]	7.26185e-05	0.2168	0.1902	0.2018	0.1901	0.2229	0.1904	5	NA	SUGCT,AC005160.3,AC005029.1,AC005022.1	5,80,-99,-236	106	7:40847639:A:G	FALSE	rs73689877	0.000101912
12	12:28970651:C:T	28970651	RP11-977P2.1	T	C	0.4632	1.29 [1.14,1.46]	7.26451e-05	0.4928	0.4583	0.5052	0.4575	0.4876	0.4595	-4	NA	RP11-977P2.1,CCDC91,RP11-874G11.1	-4238253	167	12:28970651:C:T	TRUE	rs309019	8.88594e-05
16	16:83198212:C:G	83198212	CDH13	G	C	0.0157	2.31 [1.52,3.5]	7.27828e-05	0.02896	0.01353	0.04561	0.01303	0.02217	0.01419	0	CDH13,intergenic	CDH13,CTD-3253I12.1,RP11-543N12.1,AC009142.1	0,174,-218,-236	201	16:83198212:C:G	TRUE	rs76014747	0.000357962
2	2:177272945:G:A	177272945	AC068706.1	A	G	0.1935	0.71 [0.6,0.84]	7.336e-05	0.1588	0.1991	0.1526	0.1977	0.1614	0.201	25	NA	AC068706.1,AC068706.2,AC073069.2,MTX2,AC017048.1,AC017048.2,AC016739.1,RP11-324L17.1,AC016739.2,HOXD1,HOXD-AS1,LINC01116,AC009336.24,LINC01117,HOXD3,RP11-387A1.5,HOXD4,RNU6ATAC14P,MIR10B,HOXD-AS2,HOXD8,HOXD9,HOXD10,HOXD11,AC009336.1	25,26,69,70,-98,-117,165,-203,207,217,219,-221,229,-229,235,243,255,-256,258,271,276,283,288,298,299	38	2:177263690:G:A	FALSE	rs55868911	0.00472595
20	20:22307098:A:G	22307098	RP5-1004I9.2	G	A	0.05895	0.56 [0.42,0.75]	7.33988e-05	0.04434	0.06133	0.04754	0.05967	0.04304	0.0635	-17	NA	RP5-1004I9.2,RP5-828K20.2,RP5-828K20.1,RP5-1004I9.1,RP5-1097P24.1,LINC00261,RP11-125P18.1,FOXA2,RP4-788L20.3	-17,44,53,-74,103,-221,252,-255,-261	223	20:22307098:A:G	TRUE	rs76236291	0.000330242
7	7:47347089:G:A	47347089	TNS3	A	G	0.4384	1.29 [1.14,1.46]	7.3558e-05	0.4692	0.4334	0.4615	0.4332	0.4724	0.4337	0	NA	TNS3,AC004870.3,AC004870.5,AC004901.1,AC004870.4,MRPL42P4	0,228,254,258,280,281	108	7:47345002:T:C	FALSE	rs4720591	0.000157063
3	3:188436117:G:A	188436117	LPP	A	G	0.05058	1.68 [1.3,2.17]	7.39028e-05	0.06663	0.04796	0.09582	0.04692	0.0546	0.04931	0	NA	LPP,MIR28,AC063932.1,LPP-AS1,TPRG1-AS1,TPRG1,RP11-297K7.1	0,29,88,150,-223,-229,-271	55	3:188415913:G:A	FALSE	rs16863553	0.00147065
7	7:40847268:C:T	40847268	SUGCT	T	C	0.19	1.37 [1.17,1.6]	7.39436e-05	0.2112	0.1866	0.2038	0.1861	0.2143	0.1871	0	NA	SUGCT,AC005160.3,AC005029.1,AC004988.1,AC005022.1	0,22,-157,261,-294	106	7:40847639:A:G	FALSE	rs78818493	6.67368e-05
3	3:123224888:G:A	123224888	PTPLB	A	G	0.1262	0.66 [0.53,0.81]	7.39524e-05	0.09639	0.131	0.08393	0.1329	0.1014	0.1286	0	NA	PTPLB,ADCY5,MYLK-AS1,MYLK,MYLK-AS2,RP11-9N20.3,RP11-797D24.4,RP11-797D24.3,SEC22A,PDIA5	0,56,-80,-104,-184,-210,222,228,232,281	51	3:123224888:G:A	TRUE	rs16834377	0.00506855
1	1:76378696:C:A	76378696	MSH4	A	C	0.01384	0.21 [0.1,0.47]	7.39737e-05	0.005071	0.01528	0.001742	0.0142	0.006438	0.01669	0	NA	MSH4,ASB17,AL445464.1,RP11-550H2.1,RABGGTB,SNORD45B,SNORD45A,ACADM,SNORD45C,RP11-550H2.2,ST6GALNAC3,RP4-682C21.2,RP4-682C21.5,RP4-595K12.2	0,-6,70,-98,118,123,125,125,126,-129,-162,168,189,271	5	1:76263779:A:C	FALSE	rs867865043	0.000165789
2	2:25596144:G:C	25596144	AC012074.2	G	C	0.3831	1.3 [1.14,1.48]	7.39845e-05	0.4288	0.3758	0.4301	0.3815	0.4283	0.3683	0	NA	AC012074.2,AC012074.1,DTNB,DNMT3A,MIR1301,AC104699.1,RP11-458N5.1,AC012457.2,POMC,RP11-509E16.1,EFR3B,SUCLA2P3	0,3,-4,31,45,-48,145,164,204,214,218,292	20	2:25596431:T:G	FALSE	rs11126027	0.000671826
1	1:204361487:A:C	204361487	RP11-739N20.2	C	A	0.03999	0.47 [0.32,0.68]	7.39936e-05	0.02543	0.04236	0.02622	0.04345	0.02511	0.04095	0	NA	RP11-739N20.2,RP11-739N20.3,PPP1R15B,PLEKHA6,PIK3C2B,RP11-203F10.6,RP11-203F10.5,MDM4,RP11-430C7.2,RNA5SP74,GOLT1A,KISS1,RP11-203F10.1,RP11-430C7.4,LRRN2,REN,RP11-430C7.5,ETNK2,RP11-74C13.3,RP11-74C13.4,AL161793.1,SOX13,RP11-23I7.1	0,-2,-11,15,-30,45,114,-124,-136,-170,178,196,209,-211,-225,226,-234,240,249,260,-261,265,-272	14	1:204366391:G:A	FALSE	rs16853608	3.86902e-05
18	18:73334506:G:A	73334506	RP11-704C2.1	A	G	0.03908	1.86 [1.37,2.54]	7.4013e-05	0.04934	0.0374	0.04007	0.03794	0.05316	0.0367	-74	NA	RP11-704C2.1,RP11-321M21.1,SMIM21,RP11-321M21.3,RP11-173L6.1	-74,186,195,204,-222	214	18:73333621:C:T	FALSE	rs78717292	9.76311e-05
8	8:76587374:A:G	76587374	HNF4G	G	A	0.06624	1.61 [1.27,2.04]	7.41351e-05	0.08401	0.06334	0.09756	0.06285	0.07842	0.06398	108	NA	HNF4G,AC016194.1,PKMP4	108,-111,298	124	8:76587374:A:G	TRUE	rs28592728	0.00211718
16	16:4438200:G:A	4438200	CORO7-PAM16	A	G	0.04324	0.51 [0.37,0.71]	7.42812e-05	0.03432	0.04468	0.03521	0.04587	0.03396	0.04314	0	NA	CORO7-PAM16,CORO7,VASN,PAM16,DNAJA3,GLIS2,RP11-295D4.1,AC005356.1,NMRAL1,HMOX2,TFAP4,CDIP1,RP11-95P2.1,SRL,C16orf96,RP11-709D24.5,SUB1P3,RP11-95P2.3,UBALD1,MGRN1,RN7SL850P,RP11-709D24.6,RP11-95P2.4,ADCY9	0,0,5,33,-38,49,50,60,-73,-86,115,-122,134,146,-168,-172,-175,205,-221,-228,-245,-246,257,272	197	16:4440745:C:G	FALSE	rs9926145	0.000977809
5	5:146495784:C:T	146495784	PPP2R2B	T	C	0.2456	0.74 [0.64,0.86]	7.44245e-05	0.2194	0.2498	0.2246	0.2459	0.2173	0.255	31	NA	PPP2R2B,CTC-255N20.1,STK32A,PPP2R2B-IT1,DPYSL3,CTB-108O6.2	31,-64,-119,197,-275,-286	90	5:146528187:C:T	FALSE	rs7705537	4.43826e-05
17	17:69624248:C:T	69624248	LOC124685	T	C	0.1206	0.67 [0.55,0.82]	7.44826e-05	0.1119	0.122	0.1276	0.1221	0.1054	0.122	7	NA	LOC124685,AC118653.2	7,31	208	17:69666553:G:A	FALSE	rs8068914	0.000125159
9	9:85441058:C:T	85441058	RPS6P12	T	C	0.03441	1.87 [1.37,2.54]	7.46958e-05	0.04944	0.03197	0.05245	0.03045	0.0482	0.03395	81	NA	RPS6P12,RASEF,RP11-15B24.5	81,-153,262	138	9:85441058:C:T	TRUE	rs74691183	0.000585157
2	2:50120887:T:C	50120887	SNORA75	C	T	0.1994	0.71 [0.6,0.84]	7.47051e-05	0.1591	0.2059	0.1498	0.205	0.163	0.207	5	NA	SNORA75,RPL7P13,NRXN1	5,14,-25	28	2:50140955:C:T	FALSE	rs1990847	0.000795616
2	2:177273930:A:G	177273930	AC068706.1	A	G	0.2309	0.73 [0.63,0.85]	7.51783e-05	0.2026	0.2355	0.1993	0.2363	0.2039	0.2343	26	NA	AC068706.1,AC068706.2,AC073069.2,MTX2,AC017048.1,AC017048.2,AC016739.1,RP11-324L17.1,AC016739.2,HOXD1,HOXD-AS1,LINC01116,LINC01117,AC009336.24,HOXD3,RP11-387A1.5,RNU6ATAC14P,HOXD4,MIR10B,HOXD-AS2,HOXD8,HOXD9,HOXD10,HOXD11	26,27,70,71,-97,-116,166,-202,208,218,220,-220,-229,230,236,243,-255,256,259,272,277,284,289,299	38	2:177263690:G:A	FALSE	rs1520397	0.00230288
2	2:177263473:C:T	177263473	AC068706.1	C	T	0.2316	0.73 [0.63,0.85]	7.52137e-05	0.2039	0.2361	0.1982	0.2364	0.2062	0.2357	15	NA	AC068706.1,AC068706.2,AC073069.2,MTX2,AC017048.1,AC017048.2,AC016739.1,AC016739.2,HOXD1,HOXD-AS1,RP11-324L17.1,AC009336.24,HOXD3,LINC01116,RP11-387A1.5,LINC01117,HOXD4,MIR10B,HOXD-AS2,RNU6ATAC14P,HOXD8,HOXD9,HOXD10,HOXD11,AC009336.1,HOXD12	15,16,60,61,-108,-126,156,197,208,210,-213,220,226,-231,233,-239,246,248,262,-266,266,274,279,289,290,297	38	2:177263690:G:A	FALSE	rs1520399	0.00231352
21	21:38137321:C:T	38137321	HLCS	T	C	0.01625	0.22 [0.1,0.48]	7.545e-05	0.005584	0.01799	0.003484	0.01771	0.006447	0.01835	0	NA	HLCS,SIM2,HLCS-IT1,AP000697.6,RNA5SP491,AP000696.2,DPRXP5,CLDN14,AP000704.5,MRPL20P1,AP000695.4,RIPPLY3,AP000695.1,PSMD4P1,RNU6-696P,AP000695.6,PIGP	0,15,-39,63,-87,128,-178,188,-201,-230,233,-241,277,278,-281,284,-294	228	21:38137321:C:T	TRUE	rs149736764	0.000382707
6	6:33833491:C:T	33833491	LINC01016	T	C	0.3323	0.75 [0.66,0.87]	7.57799e-05	0.2858	0.3398	0.2872	0.335	0.2852	0.3461	-2	NA	LINC01016,RP3-468B3.4,RP3-468B3.2,MLN,LEMD2,IP6K3,MIR1275,UQCC2,GRM4,MIR3934,ITPR3,SBP1,AL590403.1,LINC00336,GGNBP1,BAK1	-2,-17,-28,62,77,119,-134,154,-156,167,169,170,-203,272,277,285	95	6:33833491:C:T	TRUE	rs4711358	8.361e-05
7	7:47347221:C:T	47347221	TNS3	T	C	0.4391	1.29 [1.14,1.46]	7.59889e-05	0.4703	0.434	0.4615	0.4336	0.4739	0.4345	0	NA	TNS3,AC004870.3,AC004870.5,AC004901.1,AC004870.4,MRPL42P4	0,228,254,258,280,281	108	7:47345002:T:C	FALSE	rs4720592	0.000152659
6	6:33834359:G:C	33834359	LINC01016	C	G	0.3304	0.76 [0.66,0.87]	7.61622e-05	0.2851	0.3378	0.2825	0.3335	0.2862	0.3434	-1	NA	LINC01016,RP3-468B3.4,RP3-468B3.2,MLN,LEMD2,IP6K3,MIR1275,UQCC2,GRM4,MIR3934,ITPR3,SBP1,AL590403.1,LINC00336,GGNBP1,BAK1	-1,-17,-27,63,77,120,-133,155,-155,168,170,171,-203,273,278,286	95	6:33833491:C:T	FALSE	rs1535936	7.63516e-05
8	8:102829770:A:G	102829770	NCALD	G	A	0.03236	1.89 [1.38,2.59]	7.62507e-05	0.04832	0.02975	0.0662	0.03029	0.04095	0.02904	0	NA	NCALD,KB-1107E3.1,GRHL2,KB-1562D12.3,KB-1562D12.2	0,128,148,255,288	126	8:102829770:A:G	TRUE	rs79591912	0.000305423
11	11:118801296:G:T	118801296	UPK2	T	G	0.1028	1.5 [1.23,1.83]	7.64791e-05	0.1314	0.09815	0.1364	0.104	0.1293	0.09049	0	VPS11	UPK2,RN7SL688P,BCL9L,MIR4492,RP11-158I9.7,CXCR5,FOXR1,RP11-158I9.5,RN7SL529P,RP11-110I1.12,CCDC84,RPL23AP64,RP11-110I1.11,RP11-110I1.5,RPS25,TRAPPC4,MIR3656,SLC37A4,SETP16,RP11-158I9.1,RP11-110I1.6,HYOU1,RP11-110I1.14,RP11-110I1.13,VPS11,DDX6,HMBS,H2AFX,DPAGT1,C2CD2L,AP002954.4,HINFP,ABCG4,AP002956.1,RNU6-376P,NLRX1,AP002954.6,TREH,PDZD3,CCDC153,PHLDB1,CBL,AP002954.3	0,-1,5,20,-20,33,-41,43,-64,-64,-68,-72,-73,-75,-85,-88,-88,-94,96,109,-114,-114,-135,-137,-137,139,-154,-163,-166,-172,180,-191,-218,-226,228,-236,240,251,-255,-259,273,-275,292	162	11:118801296:G:T	TRUE	rs75210328	0.000562063
2	2:25596509:A:C	25596509	AC012074.2	A	C	0.3796	1.3 [1.14,1.48]	7.68676e-05	0.4242	0.3724	0.4238	0.3793	0.4244	0.3635	0	NA	AC012074.2,AC012074.1,DTNB,DNMT3A,MIR1301,AC104699.1,RP11-458N5.1,AC012457.2,POMC,RP11-509E16.1,EFR3B,SUCLA2P3	0,3,-4,31,45,-47,145,164,205,215,218,292	20	2:25596431:T:G	FALSE	rs732076	0.000748875
3	3:188438586:A:T	188438586	LPP	T	A	0.05282	1.66 [1.29,2.14]	7.68775e-05	0.06758	0.05041	0.09441	0.04859	0.05659	0.05279	0	NA	LPP,MIR28,AC063932.1,LPP-AS1,TPRG1-AS1,TPRG1,RP11-297K7.1	0,32,90,152,-221,-226,-269	55	3:188415913:G:A	FALSE	rs78040873	0.00142794
8	8:19116393:A:G	19116393	RP11-1080G15.1	G	A	0.0419	0.49 [0.34,0.7]	7.73336e-05	0.02947	0.04393	0.02787	0.04475	0.03013	0.04285	0	NA	RP11-1080G15.1,RP11-618M23.4,RP11-618M23.2,RP11-618M23.1,SH2D4A,RP11-1080G15.2,CSGALNACT1,PSD3,RP11-420B22.2,RP11-420B22.1	0,2,10,17,-55,144,-145,174,257,258	123	8:19141400:T:C	FALSE	rs17128054	0.000216492
12	12:25610815:C:T	25610815	IFLTD1	T	C	0.3159	1.31 [1.14,1.49]	7.73483e-05	0.3469	0.3109	0.3539	0.3145	0.344	0.3062	0	NA	IFLTD1,TUBB4BP1,RP11-318G8.2,RP11-318G8.1,RNU4-67P,RP11-685B13.2,KRAS,AC087239.1,LYRM5,CASC1	0,17,22,48,53,-128,207,220,248,263	166	12:25610815:C:T	TRUE	rs12229541	8.13619e-05
2	2:177277284:G:A	177277284	AC068706.1	G	A	0.2134	0.73 [0.62,0.85]	7.77839e-05	0.1865	0.2177	0.1772	0.2193	0.1904	0.2157	29	NA	AC068706.1,AC068706.2,AC073069.2,MTX2,AC017048.1,AC017048.2,AC016739.1,RP11-324L17.1,AC016739.2,LINC01116,HOXD1,HOXD-AS1,LINC01117,AC009336.24,HOXD3,RP11-387A1.5,RNU6ATAC14P,HOXD4,MIR10B,HOXD-AS2,HOXD8,HOXD9,HOXD10	29,30,73,75,-94,-112,170,-199,211,-217,222,224,-225,234,239,247,-252,259,262,275,280,287,293	38	2:177263690:G:A	FALSE	rs2222312	0.00212916
4	4:55599656:A:G	55599656	KIT	G	A	0.09826	0.64 [0.51,0.8]	7.82685e-05	0.08087	0.1011	0.09756	0.09912	0.07399	0.1037	0	NA	KIT,RP11-273B19.2,RP11-273B19.1,AC006552.1,RP11-463H12.2,RPL38P3,AC111194.1,RP11-545H22.1,RNU6-410P	0,-103,-112,126,-210,-243,-277,287,-298	68	4:55599159:G:A	FALSE	rs1124007	0.00082151
4	4:38839123:G:T	38839123	TLR1	T	G	0.1976	0.72 [0.61,0.85]	7.83916e-05	0.1715	0.2018	0.1573	0.2026	0.1773	0.2008	0	NA	TLR1,TLR6,FAM114A1,MIR574,TLR10,RNA5SP158,TMEM156,KLF3,RP11-617D20.1,AC021860.1,KLHL5,RP11-617D20.2,RP11-213G21.2,RP11-360F5.1,RP11-360F5.3	0,0,-30,-31,55,79,-129,136,173,173,-208,218,267,-275,-296	64	4:38827414:T:C	FALSE	rs73146532	0.000297499
18	18:73334553:T:C	73334553	RP11-704C2.1	C	T	0.03909	1.86 [1.36,2.53]	7.86226e-05	0.05025	0.03726	0.03846	0.03809	0.05508	0.03618	-73	NA	RP11-704C2.1,RP11-321M21.1,SMIM21,RP11-321M21.3,RP11-173L6.1	-73,186,195,204,-222	214	18:73333621:C:T	FALSE	rs78732584	9.44221e-05
4	4:38846274:A:G	38846274	TLR1	G	A	0.1992	0.72 [0.61,0.85]	7.8636e-05	0.175	0.2031	0.1608	0.2046	0.1808	0.2012	0	NA	TLR1,TLR6,FAM114A1,MIR574,TLR10,RNA5SP158,TMEM156,KLF3,RP11-617D20.1,AC021860.1,KLHL5,RP11-617D20.2,RP11-360F5.1,RP11-213G21.2,RP11-360F5.3	0,0,-23,-23,62,86,-122,144,180,180,-200,225,-268,274,-289	64	4:38827414:T:C	FALSE	rs73146558	0.000458086
4	4:14411911:G:A	14411911	AC006296.1	G	A	0.3871	0.77 [0.67,0.88]	7.90999e-05	0.362	0.3911	0.3869	0.3906	0.3516	0.3919	1	NA	AC006296.1,AC006296.2,LINC00504,MTND2P31,RP11-669M16.1,RP11-669M16.2,LINC01085,KLF17P2	1,16,-60,-96,167,267,270,284	60	4:14407483:T:C	FALSE	rs17481801	5.54102e-05
2	2:35915865:T:C	35915865	MRPL50P1	T	C	0.02214	2.15 [1.47,3.14]	7.91002e-05	0.03212	0.02053	0.03036	0.02018	0.03285	0.02098	-34	NA	MRPL50P1,AC083939.1,RNU6-1117P,MIR548AD	-34219219219	24	2:35940688:G:A	FALSE	rs1518652	0.000209235
1	1:87087438:G:A	87087438	RP4-651E10.4	A	G	0.01852	2.24 [1.5,3.36]	7.91311e-05	0.02541	0.0174	0.02439	0.01712	0.02582	0.01778	0	NA	RP4-651E10.4,CLCA3P,AL356270.1,CLCA4,RP4-651E10.3,RP4-612B15.3,SH3GLB1,CLCA1,RP4-612B15.2,CLCA2,RP11-444C12.1,ODF2L,SEP15,HS2ST1	0,-13,15,41,68,-82,-83,121,-163,165,217,225,-241,-293	6	1:87110261:C:T	FALSE	rs115095380	4.78556e-05
14	14:103236959:C:T	103236959	RP11-661D19.3	T	C	0.2223	0.73 [0.63,0.86]	7.91669e-05	0.1977	0.2263	0.2063	0.228	0.1941	0.2242	0	NA	RP11-661D19.3,TRAF3,RCOR1,RNU6-1316P,RP11-661D19.1,AL117209.1,AMN,CDC42BPB,RP11-365N19.2,RN7SL546P,CTD-2555C10.3,MIR4309,ANKRD9,TECPR2,RNU6-244P,RPL13P6	0,-7,40,-95,108,-109,-152,-162,-163,187,215,231,261,268,269,-271	188	14:103230573:G:T	FALSE	rs34010412	0.000305506
10	10:88121994:G:A	88121994	GRID1	A	G	0.1866	1.37 [1.17,1.6]	7.93303e-05	0.2238	0.1805	0.2161	0.1816	0.2269	0.1791	0	NA	GRID1,AL732479.1,WAPAL,MIR346,RNU6-780P,RP11-77P6.2,RPL7AP8,OPN4	0,59,-73,97,-126,-160,-269,-292	149	10:88121994:G:A	TRUE	rs4933391	0.000326386
4	4:59996783:C:G	59996783	RP11-622J8.1	C	G	0.1132	1.46 [1.21,1.76]	7.93523e-05	0.1361	0.1095	0.1263	0.1121	0.1401	0.1061	-22	NA	RP11-622J8.1,RP11-340A13.3,RP11-340A13.2,RP11-340A13.1,RP11-506N2.1	-22,56,84,143,147	69	4:59987015:A:G	FALSE	rs187182	0.000369558
4	4:16373760:G:C	16373760	ZEB2P1	C	G	0.2591	1.32 [1.15,1.51]	7.96789e-05	0.2959	0.2531	0.3	0.2543	0.2942	0.2515	0	NA	ZEB2P1,RP11-446J8.1,TAPT1-AS1,AC006427.2,RPS21P4,LDB2,TAPT1,RP11-452J21.2,PROM1	0,-28,52,64,116,-129,145,189,288	61	4:16369102:C:T	FALSE	rs11729881	0.000213962
13	13:67754017:A:G	67754017	PCDH9	G	A	0.1198	0.66 [0.53,0.81]	7.97467e-05	0.09161	0.1245	0.08188	0.1243	0.09565	0.1247	0	NA	PCDH9,RPSAP53,PCDH9-AS4,LINC00364,PCDH9-AS3,PCDH9-AS2	0,-87,178,-193,194,265	177	13:67754017:A:G	TRUE	rs9571730	2.51377e-05
2	2:68952199:A:C	68952199	ARHGAP25	C	A	0.06097	1.61 [1.27,2.05]	7.98364e-05	0.08248	0.05746	0.08042	0.05769	0.08333	0.05715	0	NA	ARHGAP25,PROKR1,APLF,AC097495.2,AC097495.3,BMP10,AC130709.1,GKN2,GKN1,FBXO48,AC127383.1,ANTXR1	0,69,94,-107,-108,-140,196,-220,-250,258,276,-288	30	2:68952199:A:C	TRUE	rs139237607	0.0009935
7	7:47354584:T:C	47354584	TNS3	C	T	0.4361	1.29 [1.14,1.46]	7.98506e-05	0.4648	0.4315	0.4537	0.4322	0.4695	0.4305	0	NA	TNS3,AC004870.3,AC004870.5,AC004901.1,AC004870.4,MRPL42P4	0,236,261,265,288,288	108	7:47345002:T:C	FALSE	rs6980455	0.000160313
3	3:60388743:G:A	60388743	FHIT	G	A	0.3403	0.76 [0.66,0.87]	8.03149e-05	0.2865	0.349	0.2782	0.35	0.29	0.3478	0	NA	FHIT,RP11-641C17.4,RP11-641C17.2	0,-214,-287	48	3:60388743:G:A	TRUE	rs2734361	0.000171877
2	2:50122901:C:T	50122901	SNORA75	T	C	0.2005	0.71 [0.6,0.84]	8.03174e-05	0.1605	0.207	0.1461	0.2061	0.1664	0.2082	7	NA	SNORA75,RPL7P13,NRXN1	7,16,-23	28	2:50140955:C:T	FALSE	rs11893791	0.000756179
12	12:47902937:G:A	47902937	RP1-90J4.3	A	G	0.02858	0.41 [0.26,0.64]	8.0936e-05	0.01677	0.0305	0.006969	0.03132	0.0208	0.02943	23	NA	RP1-90J4.3,RP1-90J4.2,RP3-432I18.1,RP1-90J4.1,RP11-493L12.5,MIR4494,RPAP3,RP11-493L12.6,RP1-197B17.3,ENDOU,RAPGEF3,RP11-493L12.3,SLC48A1,RP11-493L12.4,PCED1B,HDAC7,AC004466.1,PCED1B-AS1	23,46,-84,89,139,145,-154,167,-197,-201,-226,230,-245,252,272,-274,-276,293	169	12:47902937:G:A	TRUE	rs145524960	0.000877817
4	4:18092108:G:A	18092108	LCORL	A	G	0.01275	2.68 [1.63,4.39]	8.09522e-05	0.01777	0.01194	0.0122	0.01215	0.02006	0.01166	69	NA	LCORL,KRT18P63,NCAPG,DCAF16	69178246280	62	4:18092108:G:A	TRUE	rs187986177	0.000178848
7	7:17191596:A:C	17191596	AC098592.8	C	A	0.1312	0.67 [0.55,0.82]	8.11699e-05	0.1048	0.1355	0.1014	0.1315	0.1062	0.1407	118	NA	AC098592.8,AC003075.4,AHR,AC098592.7,AC019117.1,AC098592.6,AGR3,AC019117.2,RAD17P1	118,-128,-147,213,-223,263,270,-283,286	105	7:17191020:G:A	FALSE	rs11772814	0.00137885
2	2:158124913:G:A	158124913	GALNT5	A	G	0.02287	2.07 [1.44,2.98]	8.13481e-05	0.03553	0.02081	0.05052	0.02092	0.02937	0.02065	0	NA	GALNT5,RN7SKP281,ERMN,AC016732.2,FAM133DP,CYTIP,AC019201.1,AC108057.1,ACVR1C	0,-30,-50,57,-111,-146,-173,253,-258	37	2:158123531:C:G	FALSE	rs77087273	0.000348632
4	4:85211974:G:A	85211974	RP11-8L2.1	A	G	0.08067	0.6 [0.47,0.78]	8.13933e-05	0.05982	0.08405	0.0581	0.07868	0.06052	0.09105	0	NA	RP11-8L2.1,RP11-274J2.1,RNU6-774P,RP11-42A4.1,NKX6-1,RPL3P13,CDS1	0,45,57,-81,-201,-253,-292	71	4:85211944:C:A	FALSE	rs71597308	0.000341716
17	17:32196268:A:G	32196268	ASIC2	A	G	0.3522	1.29 [1.14,1.47]	8.14571e-05	0.3929	0.3456	0.3869	0.3419	0.3953	0.3504	0	intergenic	ASIC2,AC024610.1,RP11-17M24.1,RP11-17M24.2,TLK2P1,RP11-118G23.1,RP11-118G23.2,CTC-304I17.4,RP11-31I22.2,RP11-31I22.3,CTC-304I17.3,RNA5SP438,CTC-304I17.2,CTC-304I17.5	0,-5,-62,-107,-167,180,188,-212,234,245,-249,-251,-274,-292	206	17:32192937:T:C	FALSE	rs415988	0.000160723
18	18:60892362:G:A	60892362	BCL2	G	A	0.0575	0.56 [0.42,0.75]	8.16114e-05	0.04455	0.05956	0.03929	0.0566	0.04674	0.06344	0	NA	BCL2,RP11-299P2.1,RP11-28F1.2,KDSR,RP11-635N19.1,VPS4B,RP11-635N19.2,PHLPP1,SERPINB5,RP11-635N19.3,ATP5G1P6	0,74,-89,-103,-142,-164,-190,245,-252,-260,-272	213	18:60891759:T:A	FALSE	rs4987774	0.000188594
2	2:70854290:T:C	70854290	ADD2	C	T	0.485	0.78 [0.68,0.88]	8.16321e-05	0.4542	0.4899	0.4317	0.4861	0.4634	0.495	0	NA	ADD2,AC007395.3,TGFA,FIGLA,TGFA-IT1,AC017084.1,HMGN2P21,CLEC4F,AC007395.4,CD207,AC022201.4,LINC01143,BRD7P6,VAX2	0,-60,73,-150,159,172,-176,-181,-184,-203,204,-261,271,-273	31	2:70854290:T:C	TRUE	rs28808304	0.000599204
1	1:90625557:G:A	90625557	RNU6-695P	A	G	0.3011	1.31 [1.14,1.49]	8.17397e-05	0.3287	0.2966	0.3498	0.3031	0.32	0.288	-93	NA	RNU6-695P,ZNF326,GEMIN8P4,RN7SKP272,RP11-302M6.5,LRRC8D,RP11-302M6.4	-9.31242e+19	7	1:90630365:G:A	FALSE	rs36081776	4.0001e-05
12	12:29124217:G:A	29124217	RP11-977P2.1	A	G	0.1438	0.69 [0.57,0.83]	8.18931e-05	0.1281	0.1464	0.114	0.1443	0.1339	0.1491	145	NA	RP11-977P2.1,AC012150.1,RP11-946L16.1,FAR2	145,-149,-172,-178	168	12:29124217:G:A	TRUE	rs12228460	0.000261812
9	9:1100839:G:T	1100839	DMRT2	T	G	0.2536	0.74 [0.64,0.86]	8.19091e-05	0.2244	0.2583	0.225	0.2639	0.2242	0.2509	43	NA	DMRT2,RP11-341G2.3,RPS27AP14,RP11-147I11.1,RNU6-1073P,DMRT3,DMRT1,RP11-459D20.1,RNA5SP279	43,-51,-64,89,99,109,132,-228,-233	129	9:1100839:G:T	TRUE	rs1355143	0.000416641
1	1:230466024:T:G	230466024	PGBD5	G	T	0.02926	1.97 [1.4,2.76]	8.20538e-05	0.03929	0.02763	0.04401	0.02944	0.03736	0.02527	0	GALNT2	PGBD5,AL691479.1,GALNT2,RP5-956O18.3,RP5-956O18.2,RP11-543E8.1,BX323860.1,RP11-543E8.2	0,14,48,48,62,-262,281,-282	17	1:230460830:T:C	FALSE	rs79814270	0.000275286
21	21:23075874:C:T	23075874	AF241725.6	T	C	0.04858	0.53 [0.39,0.73]	8.21208e-05	0.03462	0.05085	0.03684	0.0493	0.03372	0.05289	17	NA	AF241725.6,LINC00317,AP000475.2,AF241725.1,AF241725.4,NCAM2,AP000472.3	17,-20,-43,69,88,160,-230	226	21:23075874:C:T	TRUE	rs17003938	0.000231729
4	4:59992605:C:A	59992605	RP11-622J8.1	A	C	0.1054	1.48 [1.22,1.79]	8.23268e-05	0.1261	0.102	0.1101	0.1046	0.1327	0.0985	-26	NA	RP11-622J8.1,RP11-340A13.3,RP11-340A13.2,RP11-340A13.1,RP11-506N2.1	-26,52,80,139,143	69	4:59987015:A:G	FALSE	rs72640939	0.000196337
4	4:14405693:G:C	14405693	AC006296.1	G	C	0.3861	0.77 [0.67,0.88]	8.2378e-05	0.3605	0.3902	0.3829	0.3896	0.3511	0.3911	0	NA	AC006296.1,AC006296.2,LINC00504,MTND2P31,RP11-669M16.1,RP11-669M16.2,LINC01085,KLF17P2	0,10,-66,-102,161,260,264,277	60	4:14407483:T:C	FALSE	rs56076853	7.65222e-05
17	17:69594308:G:A	69594308	AC118653.2	A	G	0.1466	0.69 [0.57,0.83]	8.27785e-05	0.1399	0.1477	0.1456	0.1507	0.1375	0.1438	1	NA	AC118653.2,LOC124685,RNU6-305P,RNU7-155P	1,-23,287,300	208	17:69666553:G:A	FALSE	rs6501499	4.93881e-05
16	16:2065862:C:T	2065862	NPW	T	C	0.01262	0.24 [0.11,0.5]	8.32404e-05	0.006599	0.0136	0.008711	0.01435	0.005731	0.01262	0	PKD1	NPW,RN7SL219P,ZNF598,SLC9A3R2,AC005606.15,SYNGR3,NTHL1,AC005606.14,GFER,TSC2,NOXO1,TBL3,AC005606.1,RNF151,SNHG9,RPS2,AC005363.9,SNORA64,SNORA10,NDUFB10,RPL3L,MSRB1,PKD1,MIR1225,RP11-304L19.1,RP11-304L19.3,RP11-304L19.4,HS3ST6,RP11-304L19.2,MIR4516,MIR3180-5,RN7SL367P,RAB26,XX-DJ76P10__A.2,MEIOB,RP11-304L19.5,TRAF7,AL499628.1,CASKIN1,LA16c-429E7.1,FAHD1,MLST8,HAGH,AC009065.3,BRICD5,RP11-304L19.8,P…	0,2,6,-9,17,22,-24,26,28,-32,32,33,33,47,50,51,52,53,53,54,58,73,-73,-74,-76,-79,-96,97,-103,-117,-120,121,-125,125,132,-139,-140,140,-161,172,176,-188,189,-189,-193,-196,-196,-208,-220,-220,221,222,-224,-225,227,234,-237,-238,243,244,246,-252,-252,-255,-259,-260,264,281	196	16:2065862:C:T	TRUE	rs72633263	7.10064e-05
14	14:50400965:A:G	50400965	RP11-58E21.4	G	A	0.1444	0.68 [0.57,0.83]	8.3419e-05	0.1173	0.1488	0.1119	0.1463	0.1196	0.152	0	NA	RP11-58E21.4,RNU6-189P,ARF6,C14orf182,RN7SL2,RP11-58E21.3,RN7SL3,NEMF,AL627171.1,RNU6-539P,RP11-58E21.5,RP11-58E21.7,AL627171.2,PDLIM1P1,RP11-58E21.1,RN7SKP193,C14orf183,KLHDC2,VCPKMT,KLHDC1,SOS2,RP11-831F12.2,POLE2,RNU6ATAC30P,RP11-831F12.4,RP11-831F12.3,DNAAF2	0,32,39,-47,71,-73,80,81,89,94,-105,-107,108,-116,-119,-134,-149,151,-174,181,-183,225,246,250,252,256,299	182	14:50400965:A:G	TRUE	rs72680061	1.68063e-05
5	5:146516307:A:T	146516307	CTC-255N20.1	T	A	0.2122	0.73 [0.62,0.85]	8.35658e-05	0.1811	0.2172	0.1855	0.2162	0.1792	0.2185	-43	NA	CTC-255N20.1,PPP2R2B,STK32A,PPP2R2B-IT1,DPYSL3,CTB-108O6.2	-43,52,-98,217,-254,-265	90	5:146528187:C:T	FALSE	rs10078612	6.0141e-05
4	4:16277862:T:C	16277862	TAPT1-AS1	C	T	0.2855	1.31 [1.14,1.5]	8.36427e-05	0.3369	0.2772	0.3427	0.2792	0.3345	0.2746	0	NA	TAPT1-AS1,RPS21P4,AC006427.2,TAPT1,ZEB2P1,RP11-452J21.2,RP11-446J8.1,PROM1,LDB2,RNU6-350P	0,20,-31,49,-84,93,-124,192,-225,267	61	4:16369102:C:T	FALSE	rs28608599	0.000111296
9	9:23644882:C:T	23644882	SUMO2P2	T	C	0.01723	0.25 [0.12,0.51]	8.3699e-05	0.005578	0.01914	0.008711	0.01945	0.004292	0.01872	13	NA	SUMO2P2,RP11-315I14.2,RP11-315I14.5,ELAVL2,RP11-321L2.1,RP11-321L2.2	13,-27,-37,-45,-185,-250	134	9:23625238:C:A	FALSE	rs565587945	0.000999072
1	1:12916095:A:G	12916095	PRAMEF2	G	A	0.02288	2.08 [1.44,3.01]	8.37347e-05	0.03112	0.02154	0.04797	0.02269	0.02421	0.02005	-1	NA	PRAMEF2,HNRNPCL1,RP5-845O24.3,PRAMEF4,PRAMEF11,RP5-845O24.8,PRAMEF10,PRAMEF1,PRAMEF7,RNU6-1072P,RP11-450I1.2,PRAMEF12,PRAMEF6,C1orf158,RP11-450I1.4,PRAMEF22,AADACL3,WI2-3308P17.2,RP11-474O21.2,AADACL4,PRAMEF23,RP13-221M14.6,PRAMEF25,RP13-221M14.2,RP11-474O21.5,DHRS3,RP13-221M14.3,RP13-221M14.4,HNRNPCP5,WI2-2994D6.1,RNU6ATAC18P	-1,8,15,-23,25,33,-37,59,-60,-66,-70,78,-82,92,-97,-119,127,-136,163,189,-193,-207,-224,-231,237,238,-247,-256,-267,-280,286	1	1:12916095:A:G	TRUE	rs113645178	0.00140811
10	10:50536773:T:C	50536773	C10orf71	C	T	0.307	1.31 [1.14,1.49]	8.40256e-05	0.3477	0.3004	0.3363	0.3006	0.3523	0.3	1	NA	C10orf71,C10orf71-AS1,DRGX,RP11-123B3.2,ERCC6,C10orf128,FAM170B-AS1,PGBD3,ERCC6-PGBD3,FAM170B,VSTM4,RP11-140C5.3,CHAT,SLC18A3	1,30,-35,-91,-127,140,177,-186,-186,195,213,-223,-280,-282	142	10:50523921:T:C	FALSE	rs56288753	0.00364294
2	2:50081513:C:G	50081513	RPL7P13	G	C	0.1974	0.71 [0.6,0.84]	8.4028e-05	0.1581	0.2039	0.1421	0.2036	0.1647	0.2041	-24	NA	RPL7P13,SNORA75,NRXN1	-24,-34,-64	28	2:50140955:C:T	FALSE	rs11892501	0.000738475
11	11:5772160:G:A	5772160	TRIM5	A	G	0.01976	0.3 [0.16,0.55]	8.42137e-05	0.008638	0.02158	0.008741	0.0221	0.008596	0.02091	0	TRIM5, TRIM22, TRIM6,OR52N1,OR52B6 ,OR52E4	TRIM5,OR52N4,OR56B1,TRIM22,OR56B2P,OR52P1P,OR52N5,OR52U1P,OR52N1,OR52N3P,OR52N2,OR52E6,HBG2,OR52E8,TRIM6-TRIM34,TRIM34,OR52E7P,AC015691.13,OR52E4,TRIM6,OR52B6,HNRNPA1P53,OR52T1P,AC025016.1,OR52B5P,OR56A3,OR52H2P,OR52H1,RP11-451K18.7,OR52V1P,AC087380.14,UBQLNL,OR52L1,UBQLN3,KRT18P58,AC104389.28,HBE1,OR56A4,OR52D1,RNA5SP329,OR56A1,OR51A10P,OR56A7P,OR51I2	0,-4,13,14,-14,23,-27,31,-37,-49,-69,-90,105,-106,107,107,-123,126,-133,138,169,179,183,-188,189,-196,198,205,-216,223,226,234,-235,241,-243,245,245,-251,261,-266,-276,282,-295,296	157	11:5772160:G:A	TRUE	rs142264789	5.97351e-05
18	18:73341660:G:A	73341660	RP11-704C2.1	A	G	0.03839	1.86 [1.36,2.55]	8.43067e-05	0.04934	0.0366	0.03684	0.03777	0.05444	0.03507	-66	NA	RP11-704C2.1,RP11-321M21.1,SMIM21,RP11-321M21.3,RP11-173L6.1	-66,193,202,211,-215	214	18:73333621:C:T	FALSE	rs146689387	8.91012e-05
2	2:70853832:A:G	70853832	ADD2	G	A	0.4818	0.78 [0.68,0.88]	8.44139e-05	0.4519	0.4867	0.4298	0.4841	0.4611	0.4901	0	NA	ADD2,AC007395.3,TGFA,FIGLA,TGFA-IT1,AC017084.1,HMGN2P21,CLEC4F,AC007395.4,CD207,AC022201.4,LINC01143,BRD7P6,VAX2	0,-60,73,-151,158,171,-176,-182,-184,-204,204,-261,271,-274	31	2:70854290:T:C	FALSE	rs13399586	0.000284898
8	8:143334765:A:C	143334765	TSNARE1	C	A	0.02703	2.08 [1.44,3]	8.44234e-05	0.03201	0.02622	0.02091	0.02958	0.03659	0.02183	0	NA	TSNARE1,CTD-3135A9.3,LINC00051,MIR4472-1,RP13-467H17.1,RP11-953B20.1,BAI1,RP11-953B20.2	0,6,44,77,-150,162,-196,285	128	8:143334765:A:C	TRUE	rs185806524	0.000116471
2	2:50085068:T:C	50085068	RPL7P13	C	T	0.199	0.71 [0.6,0.84]	8.4495e-05	0.1604	0.2053	0.1451	0.2038	0.1667	0.2072	-21	NA	RPL7P13,SNORA75,NRXN1	-21,-31,-61	28	2:50140955:C:T	FALSE	rs72882283	0.00083562
4	4:134727043:A:G	134727043	RP11-427M20.1	G	A	0.01903	0.29 [0.16,0.54]	8.45615e-05	0.009156	0.02064	0.003509	0.01932	0.01146	0.02235	-65	NA	RP11-427M20.1,RP11-285A15.1,AC096763.1,AC105252.1	-65,231,-238,245	76	4:134727043:A:G	TRUE	rs146301414	0.000297963
8	8:88932269:T:A	88932269	DCAF4L2	A	T	0.2696	0.75 [0.65,0.86]	8.48187e-05	0.2454	0.2736	0.2074	0.2784	0.2608	0.2672	46	NA	DCAF4L2,CTB-118P15.2,MMP16,SOX5P,AF121898.3	46,-54,-112,130,164	125	8:88932269:T:A	TRUE	rs10091380	4.78448e-05
3	3:161641242:G:T	161641242	RP11-774I5.1	G	T	0.4557	1.29 [1.13,1.46]	8.48961e-05	0.4985	0.4488	0.5405	0.4458	0.4811	0.4527	102	NA	RP11-774I5.1	102	52	3:161628297:G:A	FALSE	rs7635202	0.000535788
15	15:25920821:G:A	25920821	ATP10A	A	G	0.1485	0.69 [0.58,0.83]	8.51666e-05	0.1212	0.153	0.1224	0.1496	0.1207	0.1574	-2	NA	ATP10A,RNA5SP390,AC023449.2,AC124997.1,MIR4715,RP11-2C7.1,RP11-1084I9.1,UBE3A,RP11-446P9.1,SNHG14	-2,-63,95,97,-173,-190,-227,237,-252,256	189	15:25920821:G:A	TRUE	rs28720684	0.000114357
4	4:157430308:A:C	157430308	RP11-171N4.1	C	A	0.07363	0.6 [0.47,0.77]	8.53028e-05	0.06059	0.07576	0.0507	0.07427	0.06466	0.07769	-77	NA	RP11-171N4.1,RP11-171N4.2,RP11-171N4.3,RP11-171N4.4,AC108211.1,PDGFC	-77,-125,-133,-178,213,-251	78	4:157427211:G:A	FALSE	rs6834450	5.40222e-05
4	4:38845502:C:T	38845502	TLR1	T	C	0.1995	0.72 [0.61,0.85]	8.575e-05	0.1745	0.2036	0.1608	0.2052	0.1801	0.2015	0	NA	TLR1,TLR6,FAM114A1,MIR574,TLR10,RNA5SP158,TMEM156,KLF3,RP11-617D20.1,AC021860.1,KLHL5,RP11-617D20.2,RP11-360F5.1,RP11-213G21.2,RP11-360F5.3	0,0,-24,-24,61,85,-123,143,179,179,-201,224,-269,273,-290	64	4:38827414:T:C	FALSE	rs73146554	0.000483769
17	17:70382098:T:C	70382098	LINC00511	T	C	0.2571	0.75 [0.65,0.87]	8.57738e-05	0.2278	0.2619	0.2183	0.2566	0.2317	0.2687	0	NA	LINC00511,RP11-1124B17.1,RP11-57A1.1,SOX9-AS1,RPL32P33,CTD-3010D24.3,SOX9,SLC39A11,RN7SKP180,AC007461.2	0,31,-40,164,-241,-257,260,-260,-278,292	210	17:70380942:A:G	FALSE	rs7210819	1.60797e-05
6	6:139695851:G:A	139695851	CITED2	A	G	0.04632	0.5 [0.35,0.71]	8.58278e-05	0.02863	0.04919	0.02098	0.04893	0.03179	0.04954	0	NA	CITED2,RP11-12A2.1,TXLNB,RP11-445F6.2,RP11-12A2.3,RP1-225E12.3,RP1-225E12.2,HECA,ATP5F1P6,RP11-15H7.2	0,35,83,87,-95,129,135,194,-240,-285	103	6:139695851:G:A	TRUE	rs111470468	0.000908092
4	4:38860908:C:A	38860908	TLR1	A	C	0.2002	0.72 [0.61,0.85]	8.59522e-05	0.1754	0.2042	0.1585	0.2051	0.1824	0.203	2	NA	TLR1,TLR6,FAM114A1,MIR574,TLR10,RNA5SP158,TMEM156,KLF3,KLHL5,RP11-617D20.1,AC021860.1,RP11-617D20.2,RP11-360F5.1,RP11-360F5.3,RP11-213G21.2	2,2,-8,-9,76,100,-107,158,-186,194,194,240,-253,-275,289	64	4:38827414:T:C	FALSE	rs58956533	0.000328256
9	9:34673681:T:G	34673681	RP11-195F19.9	G	T	0.01379	0.28 [0.15,0.54]	8.60845e-05	0.007853	0.01476	0.01079	0.01417	0.006647	0.01552	0	NA	RP11-195F19.9,RP11-195F19.5,RP11-195F19.30,CCL27,IL11RA,CCL19,GALT,CCL21,SIGMAR1,ARID3C,FAM205A,DCTN3,RPP25L,CNTFR,CNTFR-AS1,RP11-296L22.7,RP11-296L22.8,ENHO,DNAI1,FAM205B,RN7SKP24,FAM219A,FAM205CP,GLULP4,YWHAZP6,C9orf24,KIAA1045,KIAA1161	0,8,8,10,12,-16,23,-35,36,46,-49,53,62,84,91,127,149,151,153,-159,195,215,-215,-243,-248,276,-284,297	136	9:34673681:T:G	TRUE	rs140228718	0.00110225
6	6:120372641:T:C	120372641	MIR3144	C	T	0.01314	2.55 [1.59,4.1]	8.61786e-05	0.02434	0.01131	0.02962	0.0116	0.02217	0.01093	36	NA	MIR3144	36	99	6:120372434:A:G	FALSE	rs12111128	0.000142283
4	4:38846293:A:G	38846293	TLR1	G	A	0.1993	0.72 [0.61,0.85]	8.70867e-05	0.1758	0.2032	0.1608	0.2044	0.182	0.2015	0	NA	TLR1,TLR6,FAM114A1,MIR574,TLR10,RNA5SP158,TMEM156,KLF3,RP11-617D20.1,AC021860.1,KLHL5,RP11-617D20.2,RP11-360F5.1,RP11-213G21.2,RP11-360F5.3	0,0,-23,-23,62,86,-122,144,180,180,-200,225,-268,274,-289	64	4:38827414:T:C	FALSE	rs80230721	0.000555037
10	10:132277661:T:C	132277661	RP11-540N6.1	C	T	0.2004	0.72 [0.61,0.85]	8.73912e-05	0.1752	0.2045	0.1743	0.2071	0.1756	0.201	0	NA	RP11-540N6.1,GLRX3	0,295	154	10:132262435:G:A	FALSE	rs67515596	0.000147988
6	6:15707894:G:A	15707894	DTNBP1	A	G	0.3532	1.3 [1.14,1.48]	8.76921e-05	0.3785	0.3491	0.3803	0.3539	0.3777	0.3427	45	NA	DTNBP1,JARID2,ARPC3P5,RP11-401E14.2	45,186,-227,-287	94	6:15696896:A:G	FALSE	rs7745707	0.00132679
14	14:86422003:A:T	86422003	CTD-2341M24.1	T	A	0.2118	0.73 [0.62,0.85]	8.77329e-05	0.1824	0.2165	0.1836	0.2123	0.1819	0.2221	0	NA	CTD-2341M24.1,RP11-1079H9.1	0,-59	185	14:86394752:A:T	FALSE	rs1959468	0.000419481
6	6:15696418:T:C	15696418	DTNBP1	C	T	0.3695	1.3 [1.14,1.49]	8.78583e-05	0.3947	0.3654	0.3946	0.3698	0.3947	0.3596	33	NA	DTNBP1,JARID2,ARPC3P5,RP11-401E14.2	33,174,-239,-299	94	6:15696896:A:G	FALSE	rs9766732	0.0009895
4	4:157427361:G:A	157427361	RP11-171N4.1	A	G	0.07162	0.6 [0.46,0.77]	8.7998e-05	0.05957	0.07359	0.0507	0.07222	0.06322	0.07537	-80	NA	RP11-171N4.1,RP11-171N4.2,RP11-171N4.3,RP11-171N4.4,AC108211.1,PDGFC	-80,-128,-136,-180,210,-254	78	4:157427211:G:A	FALSE	rs13118646	3.83044e-05
11	11:119388680:T:C	119388680	USP2-AS1	T	C	0.01771	2.27 [1.5,3.43]	8.82119e-05	0.0333	0.01523	0.04513	0.01601	0.0284	0.01419	0	NA	USP2-AS1,DUXAP5,KRT8P7,RP11-196E1.3,THY1,RP11-334E6.12,PVRL1,RP11-334E6.4,RP11-334E6.2,USP2,RP11-334E6.3,RNU6-1123P,C1QTNF5,MFRP,RNF26,RP11-334E6.10,CTD-2523D13.1,MCAM,CBL,CTD-2523D13.2,RNU6-262P	0,72,-85,-90,93,99,-105,114,114,136,136,-138,171,171,181,181,-192,196,210,-212,228	163	11:119394425:G:C	FALSE	rs1808571	0.000259543
4	4:171131726:C:T	171131726	RP11-789C1.1	T	C	0.2341	0.73 [0.62,0.85]	8.825e-05	0.1897	0.2413	0.1731	0.2387	0.1965	0.2448	-63	NA	RP11-789C1.1,RP11-654F3.1,APOBEC3AP1,AADAT,RP11-789C1.2,MFAP3L,RP11-6E9.4,RP11-205M3.3,RP11-6E9.5,RP11-796L2.1	-63,68,110,119,-133,178,217,235,247,-271	79	4:171131726:C:T	TRUE	rs143142093	0.000185867
22	22:46211157:A:G	46211157	ATXN10	G	A	0.01033	2.89 [1.69,4.95]	8.83393e-05	0.01673	0.009281	0.02091	0.01112	0.01502	0.006878	0	NA	ATXN10,RP1-37M3.8,MIR4762,WI2-85898F10.1,WNT7B,CR536603.1,RNU6-1161P,CITF22-92A6.1,CTA-941F9.9,FBLN1,LINC00899,C22orf26,RP6-109B7.5,RP6-109B7.3,FLJ27365,RP6-109B7.2,RP6-109B7.4,MIR3619,MIRLET7A3,MIR4763,MIRLET7B	0,22,55,-61,-105,-162,191,-198,210,214,-225,-234,-238,-238,-239,-240,-252,-276,-297,-298,-298	232	22:46169134:C:G	FALSE	rs28635174	0.000228185
17	17:65070304:T:C	65070304	HELZ	C	T	0.4716	0.78 [0.68,0.88]	8.87214e-05	0.4292	0.4784	0.4278	0.4817	0.4298	0.4741	0	NA	HELZ,CACNG1,CACNG4,RP11-74H8.1,AC005544.1,RP11-349A8.3,RP11-401F2.4,RPL36AP48,RP11-401F2.3,RNA5SP446,CACNG5,RNA5SP447,RP11-401F2.2,PRKCA,PSMD12,MIR634	0,17,41,41,42,52,-150,-151,-171,179,189,-194,-202,263,-264,287	207	17:65070304:T:C	TRUE	rs9902312	5.89541e-05
11	11:100416049:A:T	100416049	RN7SL222P	A	T	0.455	0.77 [0.68,0.88]	8.88412e-05	0.4062	0.463	0.4121	0.4519	0.4038	0.4774	-97	ARHGAP42,ARHGAP42	RN7SL222P,AP000620.1,CTD-2383M3.1,ARHGAP42,CNTN5,RPA2P3,AC015600.1,RN7SKP115	-97,-121,-139,-142,186,208,-249,-294	161	11:100416049:A:T	TRUE	rs1216503	9.14084e-05
5	5:111204946:G:A	111204946	NREP	A	G	0.08652	0.6 [0.47,0.78]	8.89886e-05	0.06409	0.09018	0.07867	0.09248	0.05811	0.08717	0	intergenic	NREP,HMGN1P14,NREP-AS1,STARD4-AS1,RN7SKP57,EPB41L4A,EPB41L4A-AS1,SNORA13,CTD-2367A17.1,HMGN1P13	0,23,-43,130,149,-273,-291,-292,297,297	87	5:111284237:T:C	FALSE	rs10477473	0.000915086
1	1:199270141:C:T	199270141	RP11-382E9.1	T	C	0.2575	0.75 [0.64,0.86]	8.90373e-05	0.2286	0.2622	0.2412	0.2638	0.2234	0.26	0	NA	RP11-382E9.1,RP11-104D3.1,RP11-104D3.2,AC105941.1,RP11-16L9.4,RP11-16L9.3	0,-71,-86,104,224,280	13	1:199270943:A:G	FALSE	rs2060580	0.000176894
9	9:16790883:T:C	16790883	BNC2	C	T	0.0143	2.69 [1.63,4.44]	8.92315e-05	0.01981	0.0134	0.01779	0.01287	0.02065	0.01408	0	NA	BNC2,RP11-335H2.2,RP11-62F24.2,RP11-62F24.1,RP11-132E11.2,RN7SL720P	0,15,63,164,-258,-263	132	9:17280298:C:T	FALSE	rs868524396	4.41194e-06
19	19:54156945:G:A	54156945	RNU6-698P	A	G	0.1633	1.38 [1.18,1.63]	8.92669e-05	0.2001	0.1573	0.2378	0.1564	0.1845	0.1586	0	NA	RNU6-698P,CTC-339O9.2,MIR512-1,MIR512-2,DPRX,MIR1323,MIR498,MIR520E,RN7SL317P,MIR515-1,MIR519E,MIR520F,MIR515-2,MIR519C,MIR1283-1,CTB-167G5.3,MIR520A,MIR526B,MIR519B,MIR525,MIR523,CTB-167G5.6,MIR518F,MIR520B,MIR518B,CTB-167G5.5,MIR526A1,MIR520C,MIR518C,MIR524,MIR517A,MIR519D,MIR521-2,RNU6-803P,MIR520D,MIR517B,MIR520G,MIR516B2,MIR526A2,ZNF331,MIR518E,MIR518A1,RNU6-980P,MIR518D,MIR516B1,MIR518A2,MI…	0,-4,-13,-15,17,-18,-21,-22,24,-25,-26,-28,-31,-33,-35,36,-37,-41,-42,-44,-45,45,-46,-48,-49,50,-53,-54,-55,-57,-59,-60,-63,-65,-66,-67,-68,-72,-73,73,-76,-77,-79,-81,-83,-86,-88,-89,-91,-95,-96,-98,-99,-100,-103,-104,-105,-106,-107,-108,-113,-114,-119,-122,-134,-134,-134,-135,-135,-140,141,150,158,174,195,-201,209,-211,-213,-221,-225,226,227,240,-256,261,267,299	218	19:54156945:G:A	TRUE	rs11878428	0.000878833
12	12:64218876:C:T	64218876	PABPC1P4	T	C	0.1085	1.46 [1.21,1.76]	8.93596e-05	0.1313	0.1048	0.1307	0.1086	0.1315	0.09992	1	NA	PABPC1P4,TMEM5-AS1,AC084357.1,TMEM5,SRGAP1,RP11-415I12.3,RPL36AP41,RP11-274J7.2,RP11-274J7.3,RP11-415I12.1,RP11-415I12.2,DPY19L2,RP11-972L6.2,RP11-1029F8.1,RP11-196H14.2,RP11-196H14.4	1,3,-6,16,-19,29,-47,-54,-62,64,100,156,173,-207,-213,-284	170	12:64218876:C:T	TRUE	rs61935931	0.000192271
2	2:36934513:C:A	36934513	VIT	A	C	0.1758	1.37 [1.17,1.61]	8.98022e-05	0.2002	0.1718	0.2238	0.1691	0.1905	0.1753	0	NA	VIT,RP11-294L11.1,FEZ2,AC007401.1,AC007382.1,STRN,AC007401.2,CRIM1,RNU6-577P,RP11-78I14.1,RNU6-846P,HEATR5B	0,50,61,116,-134,-136,155,156,-160,194,-252,-261	25	2:36924565:A:G	FALSE	rs6713326	5.47125e-05
4	4:183687789:T:C	183687789	TENM3	C	T	0.09379	0.63 [0.5,0.8]	8.99703e-05	0.06983	0.0977	0.05944	0.09927	0.0741	0.09566	0	NA	TENM3,RP11-18D7.2,RP11-18D7.3,AC114798.1,RP11-188P17.2,DCTD,RN7SKP67,RNU2-34P,RP11-335L23.2,FAM92A1P2	0,-6,59,-60,-115,-123,135,218,-262,-271	80	4:183689666:A:G	FALSE	rs10017238	4.86638e-05
1	1:90607718:G:A	90607718	ZNF326	A	G	0.2986	1.31 [1.14,1.5]	9.00639e-05	0.3241	0.2944	0.3475	0.3015	0.3144	0.2852	107	NA	ZNF326,RNU6-695P,GEMIN8P4,RN7SKP272,RP11-302M6.5,LRRC8D,RP11-302M6.4	107,-111,148,154,202,206,209	7	1:90630365:G:A	FALSE	rs6428576	6.07416e-05
2	2:129247178:C:T	129247178	ISCA1P6	T	C	0.02175	0.32 [0.18,0.57]	9.01817e-05	0.01068	0.02355	0.01045	0.024	0.01078	0.02296	-29	NA	ISCA1P6,RNA5SP103,AC012451.1,HS6ST1,AC017079.4,AC017079.3,DYNLT3P2,UGGT1	-29,44,-91,171,272,286,289,294	35	2:129247178:C:T	TRUE	rs183161662	0.000318144
6	6:15699674:T:C	15699674	DTNBP1	C	T	0.3592	1.3 [1.14,1.48]	9.03356e-05	0.3863	0.3548	0.3842	0.3594	0.3871	0.3489	36	NA	DTNBP1,JARID2,ARPC3P5,RP11-401E14.2	36,177,-235,-296	94	6:15696896:A:G	FALSE	rs11757286	0.00133693
4	4:59998235:T:C	59998235	RP11-622J8.1	T	C	0.1118	1.46 [1.21,1.77]	9.03571e-05	0.1334	0.1083	0.1228	0.1112	0.1378	0.1044	-20	NA	RP11-622J8.1,RP11-340A13.3,RP11-340A13.2,RP11-340A13.1,RP11-506N2.1	-20,57,86,144,148	69	4:59987015:A:G	FALSE	rs357850	0.000374403
10	10:117937287:A:G	117937287	GFRA1	G	A	0.0144	2.47 [1.56,3.92]	9.06836e-05	0.02083	0.01335	0.01573	0.0142	0.02292	0.01223	0	NA	GFRA1,CCDC172,ATRNL1,SNRPGP6,PNLIPRP3,HMGB3P8	0,-147,229,-231,-250,-262	152	10:117916372:C:T	FALSE	rs780286835	2.53421e-05
4	4:40637000:C:T	40637000	RBM47	T	C	0.3113	0.76 [0.66,0.87]	9.07002e-05	0.2848	0.3156	0.2955	0.3135	0.2804	0.3183	4	NA	RBM47,NSUN7,MIR4802,RP11-588L15.1,RP11-632F7.1,AC098869.1,APBB2,RP11-632F7.3,RP11-588L15.2,RNU7-74P,CHRNA9	4,-115,133,143,-151,171,-175,-178,207,257,280	65	4:40632608:G:A	FALSE	rs7689516	0.00154781
4	4:14412998:G:A	14412998	AC006296.1	G	A	0.3875	0.77 [0.68,0.88]	9.1031e-05	0.3613	0.3918	0.3846	0.3916	0.3516	0.392	2	NA	AC006296.1,AC006296.2,LINC00504,MTND2P31,RP11-669M16.1,RP11-669M16.2,LINC01085,KLF17P2	2,17,-59,-94,169,268,271,285	60	4:14407483:T:C	FALSE	rs17547759	4.93646e-05
19	19:45122043:A:C	45122043	CEACAM22P	C	A	0.06262	1.66 [1.29,2.14]	9.11502e-05	0.06853	0.06165	0.06446	0.06184	0.0702	0.0614	0	APOE, APOC1,TOMM40, PVRL2, COTL1 ,APOC1	CEACAM22P,IGSF23,CTB-171A8.1,PVR,CEACAM19,AC138472.4,CEACAM16,AC138472.6,CEACAM20,ZNF180,BCL3,AC069278.4,ZNF285B,AC092066.6,CBLC,ZNF229,CTC-512J12.4,BCAM,CTC-512J12.6,ZNF285,PVRL2,ZNF112,CTB-129P6.4,TOMM40,APOE,APOC1	0,0,-13,-25,-44,48,-80,81,88,117,-129,143,145,-146,-159,169,169,-190,216,216,-227,251,-263,-272,-287,-295	217	19:45122043:A:C	TRUE	rs62119261	0.00139723
18	18:73338238:C:T	73338238	RP11-704C2.1	T	C	0.04344	1.79 [1.33,2.39]	9.1384e-05	0.05703	0.04123	0.0472	0.04203	0.06106	0.04018	-70	NA	RP11-704C2.1,RP11-321M21.1,SMIM21,RP11-321M21.3,RP11-173L6.1	-70,189,199,207,-219	214	18:73333621:C:T	FALSE	rs76869180	0.000159989
15	15:61291290:A:C	61291290	RORA	C	A	0.01332	2.61 [1.6,4.25]	9.14034e-05	0.01777	0.0126	0.02613	0.01273	0.01433	0.01242	0	NA	RORA,RP11-39M21.1,RP11-39M21.2,RP11-554D20.1,RNA5SP397	0,-182,-213,233,262	193	15:61291290:A:C	TRUE	rs531498954	0.000239282
10	10:56914749:G:C	56914749	PCDH15	G	C	0.0143	2.35 [1.53,3.62]	9.15297e-05	0.02613	0.01237	0.0371	0.01238	0.02165	0.01236	0	NA	PCDH15,RP11-168O22.1,RP11-264A11.1	0,-93,286	145	10:56914749:G:C	TRUE	rs2589439	0.00179922
2	2:16089442:T:A	16089442	RN7SL104P	A	T	0.3978	0.77 [0.68,0.88]	9.25368e-05	0.3693	0.4023	0.3812	0.4025	0.3644	0.4022	-1	NA	RN7SL104P,MYCN,MYCNOS,MYCNUN,AC010145.4,RP11-120J4.1,RNU5E-7P,AC130710.1,AC142119.1,AC113608.1,AC008271.1,WI2-2221J1.1,AC008278.3,AC010745.1	-1,2,7,13,-48,79,84,-101,-136,138,205,-241,269,-294	19	2:16089442:T:A	TRUE	rs12619709	0.000754412
4	4:45424295:T:G	45424295	RP11-270L13.1	G	T	0.06155	0.57 [0.43,0.75]	9.28912e-05	0.05153	0.06319	0.05634	0.06435	0.04957	0.06166	7	NA	RP11-270L13.1,RNU6-931P,PRKRIRP9	7,-58,96	66	4:45459301:A:G	FALSE	rs1386202	0.00010952
2	2:60476388:G:A	60476388	AC007381.3	A	G	0.0151	2.38 [1.54,3.68]	9.29198e-05	0.02947	0.01276	0.03671	0.01419	0.0265	0.01089	-101	intergenic,MIR4432	AC007381.3,AC007381.2,RNU1-32P,MIR4432,RP11-444A22.1,BCL11A,AC009970.1	-101,-110,-135,-138,149,-202,-246	29	2:60476388:G:A	TRUE	rs57626258	0.00277066
4	4:45452366:A:C	45452366	RNU6-931P	C	A	0.0652	0.58 [0.44,0.76]	9.34117e-05	0.05454	0.06694	0.06643	0.06825	0.04964	0.06523	-30	NA	RNU6-931P,RP11-270L13.1,PRKRIRP9	-30,35,124	66	4:45459301:A:G	FALSE	rs9993518	0.000112437
5	5:146527589:A:G	146527589	CTC-255N20.1	G	A	0.2718	0.75 [0.65,0.86]	9.35376e-05	0.2477	0.2757	0.2517	0.2704	0.246	0.2827	-32	NA	CTC-255N20.1,PPP2R2B,STK32A,PPP2R2B-IT1,DPYSL3,CTB-108O6.2	-32,63,-87,229,-243,-254	90	5:146528187:C:T	FALSE	rs10079730	4.05046e-05
6	6:120489808:A:G	120489808	MIR3144	G	A	0.1119	0.65 [0.52,0.81]	9.36477e-05	0.08154	0.1168	0.06119	0.1201	0.08999	0.1125	153	NA	MIR3144	153	100	6:120489808:A:G	TRUE	rs77444048	0.00198042
12	12:88762096:T:A	88762096	KITLG	A	T	0.1079	1.45 [1.2,1.75]	9.37034e-05	0.1276	0.1048	0.1333	0.103	0.1252	0.1071	-124	NA	KITLG,TMTC3,RNU1-117P,CEP290	-124,168,-213,226	171	12:88762096:T:A	TRUE	rs11104837	0.000878342
18	18:73328976:G:A	73328976	RP11-704C2.1	A	G	0.03817	1.87 [1.36,2.56]	9.39476e-05	0.04878	0.03644	0.04196	0.0371	0.05158	0.03558	-79	NA	RP11-704C2.1,RP11-321M21.1,SMIM21,RP11-321M21.3,RP11-173L6.1	-79,180,189,198,-228	214	18:73333621:C:T	FALSE	rs118033115	7.65546e-05
18	18:73322591:G:T	73322591	RP11-704C2.1	T	G	0.03883	1.86 [1.36,2.55]	9.39557e-05	0.04929	0.03712	0.04035	0.03803	0.05293	0.03593	-85	NA	RP11-704C2.1,RP11-321M21.1,SMIM21,RP11-321M21.3,RP11-173L6.1	-85,174,183,192,-234	214	18:73333621:C:T	FALSE	rs117266585	4.93892e-05
12	12:88756601:C:T	88756601	KITLG	T	C	0.109	1.45 [1.2,1.74]	9.41796e-05	0.1306	0.1055	0.1394	0.1046	0.127	0.1066	-130	NA	KITLG,TMTC3,RNU1-117P,CEP290	-130,163,-219,221	171	12:88762096:T:A	FALSE	rs17338168	0.00130128
10	10:50508329:G:T	50508329	C10orf71	T	G	0.2206	1.34 [1.16,1.55]	9.49059e-05	0.2561	0.2148	0.2737	0.2167	0.2489	0.2123	0	NA	C10orf71,C10orf71-AS1,DRGX,C10orf128,RP11-123B3.2,FAM170B-AS1,ERCC6,FAM170B,VSTM4,PGBD3,ERCC6-PGBD3,RP11-140C5.3,RP11-523O18.1	0,1,-64,112,-119,149,-155,166,185,-215,-215,-251,281	142	10:50523921:T:C	FALSE	rs7900538	0.000863531
10	10:50508613:C:T	50508613	C10orf71	T	C	0.2159	1.34 [1.16,1.56]	9.52201e-05	0.2503	0.2103	0.2622	0.2111	0.2453	0.2092	0	NA	C10orf71,C10orf71-AS1,DRGX,C10orf128,RP11-123B3.2,FAM170B-AS1,ERCC6,FAM170B,VSTM4,PGBD3,ERCC6-PGBD3,RP11-140C5.3,RP11-523O18.1	0,2,-64,112,-119,149,-155,167,185,-215,-215,-251,282	142	10:50523921:T:C	FALSE	rs7904928	0.00102482
2	2:43725965:C:A	43725965	THADA	A	C	0.04445	1.74 [1.32,2.3]	9.53144e-05	0.05937	0.04203	0.06818	0.04463	0.05572	0.03865	0	THADA,DYNC2LI1,PLEKHH2	THADA,RNU6-958P,PLEKHH2,AC011242.6,AC011242.5,AC010883.5,ZFP36L2,RN7SKP66,DYNC2LI1	0,90,-138,-176,-182,265,272,-273,-275	26	2:43725965:C:A	TRUE	rs35419456	0.000224533
4	4:38855491:C:T	38855491	TLR1	T	C	0.1991	0.72 [0.61,0.85]	9.53596e-05	0.1728	0.2034	0.1596	0.2049	0.1783	0.2014	0	NA	TLR1,TLR6,FAM114A1,MIR574,TLR10,RNA5SP158,TMEM156,KLF3,RP11-617D20.1,AC021860.1,KLHL5,RP11-617D20.2,RP11-360F5.1,RP11-360F5.3,RP11-213G21.2	0,0,-14,-14,71,95,-113,153,189,189,-191,234,-259,-280,283	64	4:38827414:T:C	FALSE	rs6833997	0.000447096
12	12:25610817:T:A	25610817	IFLTD1	A	T	0.3157	1.3 [1.14,1.49]	9.55059e-05	0.3462	0.3108	0.3539	0.3142	0.343	0.3063	0	NA	IFLTD1,TUBB4BP1,RP11-318G8.2,RP11-318G8.1,RNU4-67P,RP11-685B13.2,KRAS,AC087239.1,LYRM5,CASC1	0,17,22,48,53,-128,207,220,248,263	166	12:25610815:C:T	FALSE	rs12230869	9.26007e-05
2	2:215360543:T:C	215360543	AC107218.3	C	T	0.1332	0.68 [0.56,0.83]	9.58614e-05	0.1102	0.137	0.0993	0.1346	0.1147	0.1401	0	NA	AC107218.3,VWC2L,VWC2L-IT1,SPAG16,ENSAP3,RPL5P8,BARD1	0,0,-14,85,-202,214,-230	41	2:215360543:T:C	TRUE	rs55973916	0.0015624
2	2:34988474:T:C	34988474	AC073218.2	T	C	0.4074	1.29 [1.13,1.47]	9.59049e-05	0.4375	0.4025	0.4539	0.3969	0.4308	0.4099	25	NA	AC073218.2,AC073218.3,AC012593.1,RN7SL602P,RP11-529E15.1,AC073218.1,AC019064.1	25,26,-36,-46,60,128,-235	23	2:34988474:T:C	TRUE	rs4439939	8.58492e-05
7	7:46556176:C:A	46556176	AC004869.2	A	C	0.04294	1.77 [1.33,2.36]	9.60431e-05	0.06352	0.03958	0.06098	0.03851	0.06456	0.04098	35	NA	AC004869.2,AC004869.3,HMGN1P19,AC011294.3,AC092657.2,AC023669.1,EPS15P1	35,39,-118,-157,173,222,-265	107	7:46556176:C:A	TRUE	rs113247718	0.00038623
14	14:74813545:T:C	74813545	VRTN	T	C	0.4099	1.29 [1.13,1.46]	9.61095e-05	0.4414	0.4048	0.4415	0.4066	0.4414	0.4025	0	NA	VRTN,RPS2P2,SUB1P2,ABCD4,AC005519.4,SYNDIG1L,VSX2,RP3-449M8.9,RP3-449M8.6,NPC2,MIR4709,RAP1AP,LIN52,ISCA2,LTBP2,RP5-892G5.2,RN7SL530P,CTD-2207P18.1,ALDH6A1,AC005484.5,CCDC176,CTD-2207P18.2	0,-31,41,44,52,-59,84,-125,-127,-129,-133,-136,146,-147,-151,154,172,-205,262,264,264,-268	183	14:74813762:C:A	FALSE	rs3759747	0.000497331
4	4:59989821:A:G	59989821	RP11-622J8.1	A	G	0.112	1.46 [1.21,1.76]	9.62953e-05	0.1336	0.1085	0.1211	0.1119	0.1388	0.1041	-29	NA	RP11-622J8.1,RP11-340A13.3,RP11-340A13.2,RP11-340A13.1,RP11-506N2.1	-29,49,77,136,140	69	4:59987015:A:G	FALSE	rs357829	0.000443552
11	11:2452894:A:G	2452894	TRPM5	A	G	0.461	0.77 [0.68,0.88]	9.65516e-05	0.4134	0.4686	0.3925	0.4622	0.4219	0.4771	9	NA	TRPM5,KCNQ1,AC124057.5,TSSC4,CD81,CD81-AS1,RPL26P30,RNU6-878P,TSPAN32,C11orf21,ASCL2,KCNQ1OT1,MIR4686,TH,INS,INS-IGF2,IGF2,IGF2-AS,MIR483	9,-13,24,28,34,54,96,110,113,129,161,-177,259,260,270,270,282,283,297	156	11:2452894:A:G	TRUE	rs11821140	0.000289742
7	7:40857292:G:A	40857292	SUGCT	A	G	0.1884	1.37 [1.17,1.6]	9.65824e-05	0.2076	0.1853	0.2	0.1863	0.2108	0.184	0	NA	SUGCT,AC005160.3,AC005029.1,AC004988.1,AC005022.1	0,32,-147,271,-284	106	7:40847639:A:G	FALSE	rs17688549	8.68691e-05
14	14:87057110:G:A	87057110	RP11-26L16.1	A	G	0.01283	2.57 [1.59,4.15]	9.69619e-05	0.02132	0.01145	0.02613	0.01215	0.01934	0.01053	189	NA	RP11-26L16.1	189	186	14:87057110:G:A	TRUE	rs369929020	0.00324498
7	7:105976301:G:C	105976301	LARP1BP2	C	G	0.01261	2.45 [1.55,3.86]	9.69689e-05	0.02688	0.01028	0.04007	0.01053	0.02146	0.009946	20	NA	LARP1BP2,CTB-111H14.1,RP11-22N19.2,NAMPT,RNU6-392P,DCAF13P1,SYPL1,CTB-30L5.1,CDHR3	20,-36,50,50,128,209,223,-235,299	114	7:105976301:G:C	TRUE	rs6953057	0.00110081
2	2:136605832:C:T	136605832	MCM6	T	C	0.01068	0.16 [0.06,0.43]	9.70701e-05	0.003043	0.01193	0.001742	0.01301	0.003577	0.01052	0	NA	MCM6,LCT,AC011893.3,AC011999.1,DARS,UBXN4,R3HDM1,AC093391.2,MIR128-1,RNU6-512P,AC068492.1,CXCR4	0,11,25,-50,-58,63,123,-137,183,192,-230,-266	36	2:136605832:C:T	TRUE	rs56229434	0.00106827
1	1:214710281:G:A	214710281	PTPN14	A	G	0.01646	2.23 [1.49,3.36]	9.71756e-05	0.03252	0.01384	0.03846	0.01477	0.03009	0.01262	0	NA	PTPN14,KRT18P12,RP11-365D23.4,CENPF,ABHD17AP3,RP11-365D23.2,RP11-176D17.3,SMYD2	0,3,54,-66,-69,-76,179,200	15	1:214710281:G:A	TRUE	rs77038240	6.39249e-05
16	16:83198995:C:G	83198995	CDH13	G	C	0.01603	2.27 [1.5,3.44]	9.73589e-05	0.0289	0.01392	0.0453	0.01346	0.02217	0.01453	0	CDH13,intergenic	CDH13,CTD-3253I12.1,RP11-543N12.1,AC009142.1	0,175,-218,-235	201	16:83198212:C:G	FALSE	rs74031423	0.000437998
7	7:40888934:T:C	40888934	SUGCT	C	T	0.2148	1.35 [1.16,1.57]	9.74231e-05	0.2371	0.2112	0.2224	0.2111	0.2431	0.2113	0	NA	SUGCT,AC005160.3,AC005029.1,AC005022.1	0,64,-115,-252	106	7:40847639:A:G	FALSE	rs73689870	0.000125974
7	7:155984512:C:T	155984512	RP11-362B23.1	T	C	0.03501	1.83 [1.35,2.49]	9.78969e-05	0.05488	0.03176	0.06098	0.03236	0.05237	0.03099	-72	NA	RP11-362B23.1,AC021218.2,AC073133.2,AC073133.1,LINC01006	-72,225,-241,-246,-280	120	7:155984512:C:T	TRUE	rs1181948	0.00257443
17	17:29037339:G:A	29037339	SUZ12P	A	G	0.09883	1.51 [1.23,1.87]	9.80267e-05	0.1153	0.09625	0.09023	0.09958	0.1254	0.0919	0	NA	SUZ12P,RN7SL316P,CTD-2349P21.6,CTD-2349P21.5,AC005562.1,CRLF3,CTD-2349P21.10,LRRC37BP1,CTD-2349P21.9,SH3GL1P2,SMURF2P1,CTD-2349P21.1,ATAD5,CTD-2349P21.11,AC006050.2,KRT17P3,RP11-218M11.1,TBC1D29,RP11-271K11.1,RNU6-298P,RP11-218M11.6,RP13-753N3.1,RP11-218M11.3,ALOX12P1,GOSR1,TEFM,ADAP2,CPD,AC091177.1,RN7SL138P,RP11-848P1.3,RNF135,RP11-848P1.2,DPRXP4,RP11-848P1.4,RP11-848P1.7,RP11-848P1.9	0,8,-16,-19,38,-59,-71,73,-82,85,94,-121,-122,-124,133,139,145,147,151,-152,152,-154,159,168,183,-187,-196,240,-246,-249,-255,-258,-261,-265,-268,-298,-298	205	17:29037339:G:A	TRUE	rs144843919	0.00219435
4	4:16290994:G:A	16290994	TAPT1-AS1	A	G	0.2618	1.31 [1.15,1.51]	9.80385e-05	0.3046	0.2549	0.306	0.2566	0.3041	0.2526	0	NA	TAPT1-AS1,AC006427.2,RPS21P4,TAPT1,ZEB2P1,RP11-452J21.2,RP11-446J8.1,PROM1,LDB2,RNU6-350P	0,-18,33,62,-71,106,-111,205,-212,281	61	4:16369102:C:T	FALSE	rs1558451	0.000365193
7	7:96699574:C:T	96699574	DLX5	T	C	0.05254	0.54 [0.4,0.74]	9.84411e-05	0.03677	0.0551	0.03484	0.05495	0.03757	0.0553	45	NA	DLX5,ACN9,DLX6-AS1,DLX6,DLX6-AS2,HMGB3P21,RN7SL252P,AC073900.4,MARK2P10,AC004745.1	45,-46,56,59,63,-65,130,-130,211,-221	113	7:96686498:C:T	FALSE	rs2177864	0.000213166
2	2:85575624:G:A	85575624	RETSAT	A	G	0.02908	1.92 [1.38,2.68]	9.85023e-05	0.04755	0.02606	0.04895	0.02945	0.04697	0.02158	0	intergenic,GGCX,LOC100630918,MAT2A,VAMP5,VAMP8, GGCX ,PARTICL	RETSAT,ELMOD3,PEBP1P2,RP11-717A5.1,RN7SL113P,TGOLN2,RNU7-162P,AC093162.5,TCF7L1,RP11-717A5.2,CAPG,AC093162.1,SH2D6,AC093162.3,RNU7-64P,RN7SL251P,AC016753.7,RNU6-674P,TCF7L1-IT1,RN7SL830P,MAT2A,GGCX,VAMP8,RN7SL126P,VAMP5,LSM3P3,RNF181,TMEM150A,USP39,C2orf68,AC078974.2,RP11-60H5.1,KCMF1	0,-6,7,-12,-20,20,-25,32,38,-39,-46,49,-70,86,-93,-94,-142,143,161,-184,-191,-196,-213,-219,-236,246,-247,-250,-254,-258,279,281,289	33	2:85575624:G:A	TRUE	rs139731699	9.49829e-05
5	5:146507327:G:A	146507327	PPP2R2B	A	G	0.2125	0.73 [0.62,0.86]	9.85309e-05	0.1825	0.2173	0.1916	0.2163	0.1787	0.2188	43	NA	PPP2R2B,CTC-255N20.1,STK32A,PPP2R2B-IT1,DPYSL3,CTB-108O6.2	43,-52,-107,208,-263,-274	90	5:146528187:C:T	FALSE	rs10041039	6.52621e-05
1	1:51632964:G:A	51632964	CFL1P2	A	G	0.1911	0.71 [0.6,0.85]	9.86359e-05	0.1551	0.197	0.1516	0.1985	0.1565	0.1949	9	NA	CFL1P2,C1orf185,AL162430.2,AL162430.1,RP11-296A18.3,RNF11,RP11-296A18.5,RP11-296A18.6,MIR4421,TTC39A,RP11-275F13.1,EPS15,CDKN2C,RP11-275F13.3,FAF1,RNU6-877P,RP11-253A20.1	9,19,-21,-24,-28,-69,-83,-98,107,-120,-162,-187,193,-205,207,-215,-294	3	1:51632964:G:A	TRUE	rs12744230	2.19779e-05
2	2:72021413:C:T	72021413	DYSF	T	C	0.01503	0.29 [0.15,0.54]	9.89665e-05	0.008629	0.01608	0.003497	0.01463	0.01073	0.01797	108	NA	DYSF,RPS20P10	108,-190	32	2:72021413:C:T	TRUE	rs79868341	4.91583e-05
2	2:70854130:A:C	70854130	ADD2	C	A	0.3495	0.77 [0.67,0.88]	9.94422e-05	0.3169	0.3547	0.2872	0.3548	0.329	0.3546	0	NA	ADD2,AC007395.3,TGFA,FIGLA,TGFA-IT1,AC017084.1,HMGN2P21,CLEC4F,AC007395.4,CD207,AC022201.4,LINC01143,BRD7P6,VAX2	0,-60,73,-150,159,171,-176,-182,-184,-203,204,-261,271,-274	31	2:70854290:T:C	FALSE	rs72828700	0.00026863
1	1:87099688:A:G	87099688	RP4-651E10.4	G	A	0.01688	2.3 [1.51,3.53]	9.95683e-05	0.02284	0.01591	0.02273	0.01608	0.02289	0.01568	0	NA	RP4-651E10.4,CLCA3P,AL356270.1,CLCA4,RP4-612B15.3,SH3GLB1,RP4-651E10.3,CLCA1,RP4-612B15.2,CLCA2,SEP15,RP11-444C12.1,ODF2L,HS2ST1,RP4-604K5.3	0,0,28,53,-69,-71,81,134,-151,177,-228,229,238,-281,-298	6	1:87110261:C:T	FALSE	rs2105107	7.47157e-05
1	1:199292560:C:T	199292560	RP11-382E9.1	T	C	0.3197	0.76 [0.66,0.87]	9.9726e-05	0.2928	0.3241	0.3021	0.3233	0.289	0.3251	0	NA	RP11-382E9.1,RP11-104D3.1,RP11-104D3.2,AC105941.1,RP11-16L9.4,AL450244.1	0,-48,-64,126,247,-292	13	1:199270943:A:G	FALSE	rs6657531	0.000407848
12	12:122012093:G:A	122012093	KDM2B	A	G	0.01098	3 [1.71,5.25]	9.97431e-05	0.01624	0.01012	0.008711	0.01069	0.01934	0.00938	0	NA	KDM2B,RP13-941N14.1,RNU6-1004P,ORAI1,MORN3,TMEM120B,RNF34,ANAPC5,RP11-711D18.2,RHOF,AC084018.1,RP11-347I19.8,SETD1B,HPD,CAMKK2,RP11-7M8.2	0,-7,-31,-52,-77,-139,144,174,174,-204,-221,-223,-230,-265,276,-282	173	12:122244999:C:T	FALSE	rs376755480	0.00129595
Chr: Chromosome; BP37: GRCh37 positions; Nearest gene: nearest gene to the lead SNV or the gene that contains the SNV; Dst: Distance (kb) from neartest gene (0 if within the gene); Minor: Minor Allele; Major: Major allele; MAF: Minor Allele Frequency; OR [CI]: Minor Allele Odds ratio and 95% Confidence Interval; Known: Yes of the SNV is within 300KB of a known CHD loci, listed in Supplementary Ta…
			Updated

## Sheet: Table S3
Table S3: Known CHD SNVs extracted from the GWAS catalog and supplemented by recent study results
		QCbio GWAS results					GWAS catalog
Chr	BP37	Major Allele Frequency	P	P < 10-3?	P < 0.01?	P < 0.05?	Repeated?	OR or Beta	RAF	Strongest SNP-Risk Allele	Context	rsName	P	Reported Genes	Study	chr_pos
1	109817192	0.833429	6.28893e-05	1	1	1	No	1.12	0.663052	rs7528419-A	3_prime_UTR_variant	rs7528419	2e-23	SORT1	A comprehensive 1,000 Genomes-based genome-wide association meta-analysis of coronary artery disease.	1_109817192
1	109817192	0.833429	6.28893e-05	1	1	1	Yes	1.11	0.452	rs7528419-A	3_prime_UTR_variant	rs7528419	4e-27	SORT1	Association analyses based on false discovery rate implicate new loci for coronary artery disease.	1_109817192
1	109817590	0.836129	0.000162201	1	1	1	No		0.233	rs12740374-T	3_prime_UTR_variant	rs12740374	2e-25	CELSR2	Efficiently controlling for case-control imbalance and sample relatedness in large-scale genetic association studies.	1_109817590
1	109817590	0.836129	0.000162201	1	1	1	Yes	0.124	0.983	rs12740374-T	3_prime_UTR_variant	rs12740374	2e-57	CELSR2,PSRC1	Identification of 64 Novel Genetic Loci Provides an Expanded View on the Genetic Architecture of Coronary Artery Disease.	1_109817590
1	109818530	0.821139	0.000288031	1	1	1	No	1.14	0.49	rs646776-T	intergenic_variant	rs646776	6e-10	CELSR2,PSRC1,SORT1	A genome-wide association study in Europeans and South Asians identifies five new loci for coronary artery disease.	1_109818530
1	109818530	0.821139	0.000288031	1	1	1	Yes	1.17	0.056	rs646776-T	intergenic_variant	rs646776	1e-08	SORT1	Genetic analysis in UK Biobank links insulin resistance and transendothelial migration pathways to coronary artery disease.	1_109818530
1	109818530	0.821139	0.000288031	1	1	1	Yes	1.33	0.79	rs646776-T	intergenic_variant	rs646776	8e-11	SORT1	Identification of ADAMTS7 as a novel locus for coronary atherosclerosis and association of ABO with myocardial infarction in the presence of coronary atherosclerosis: two genome-wide association studies.	1_109818530
10	33489889	0.788274	0.000979588	1	1	1	No	0.0297	0.6515	rs1555321-A	intron_variant	rs1555321	3e-06	NRP1	Identification of 64 Novel Genetic Loci Provides an Expanded View on the Genetic Architecture of Coronary Artery Disease.	10_33489889
6	161017363	0.914087	0.00102138	0	1	1	No	0.118	0.2321	rs73596816-A	intron_variant	rs73596816	3e-10	LPA	Identification of 64 Novel Genetic Loci Provides an Expanded View on the Genetic Architecture of Coronary Artery Disease.	6_161017363
17	59242764	0.763999	0.00292063	0	1	1	No	0.048	0.816	rs8079951-A	intron_variant	rs8079951	3e-09	BCAS3	Identification of 64 Novel Genetic Loci Provides an Expanded View on the Genetic Architecture of Coronary Artery Disease.	17_59242764
17	59017025	0.827206	0.00295203	0	1	1	No	0.053	0.2235	rs8080784-T	intron_variant	rs8080784	2e-09	BCAS3	Identification of 64 Novel Genetic Loci Provides an Expanded View on the Genetic Architecture of Coronary Artery Disease.	17_59017025
5	53442725	0.738819	0.00297572	0	1	1	No	0.035	0.64	rs35006-C	intron_variant	rs35006	2e-07	ARL15	Identification of 64 Novel Genetic Loci Provides an Expanded View on the Genetic Architecture of Coronary Artery Disease.	5_53442725
11	27702383	0.816185	0.00365334	0	1	1	No	0.0319	0.988	rs16917237-T	intron_variant	rs16917237	3e-06	BDNF,BDNF-AS	Identification of 64 Novel Genetic Loci Provides an Expanded View on the Genetic Architecture of Coronary Artery Disease.	11_27702383
6	134209837	0.707581	0.0037987	0	1	1	No	0.0723	0.0686	rs2327429-T	non_coding_transcript_exon_variant	rs2327429	3e-31	EYA4-AS1,TCF21	Identification of 64 Novel Genetic Loci Provides an Expanded View on the Genetic Architecture of Coronary Artery Disease.	6_134209837
6	134209837	0.707581	0.0037987	0	1	1	Yes	0.0655	0.1095	rs2327429-T	non_coding_transcript_exon_variant	rs2327429	4e-31	EYA4-AS1,TCF21	Identification of 64 Novel Genetic Loci Provides an Expanded View on the Genetic Architecture of Coronary Artery Disease.	6_134209837
4	156436517	0.653316	0.0045555	0	1	1	No	0.042	0.8709	rs13118820-A	intron_variant	rs13118820	1e-10	intergenic	Identification of 64 Novel Genetic Loci Provides an Expanded View on the Genetic Architecture of Coronary Artery Disease.	4_156436517
17	59232365	0.74625	0.00564892	0	1	1	No	0.1975	0.0449092	17:59232365_C_T	-	rs11655024	3.67e-13	BCAS3	Aragam et al, 2021, Medrxiv. Discovery and systematic characterization of risk variants and genes for coronary artery disease in over a million participants	17_59232365
15	74223716	0.818515	0.00693085	0	1	1	No	0.039	0.072	rs28522673-C	intron_variant	rs28522673	3e-06	LOXL1,LOXL1-AS1	Identification of 64 Novel Genetic Loci Provides an Expanded View on the Genetic Architecture of Coronary Artery Disease.	15_74223716
15	65024204	0.679076	0.00715771	0	1	1	No	1.05		A		rs6494488	NA	OAZ2,RBPMS2,TRIP4,andothers	Erdmann, J., Kessler, T., Munoz Venegas, L. and Schunkert, H., 2018. A decade of genome-wide association studies for coronary artery disease: the challenges ahead. Cardiovascular research, 114(9), pp.1241-1257.	15_65024204
15	65024204	0.679076	0.00715771	0	1	1	Yes	0.95	0.57	G		rs6494488	NA	OAZ2,RBPMS2	Howson, J.M., Zhao, W., Barnes, D.R., Ho, W.K., Young, R., Paul, D.S., Waite, L.L., Freitag, D.F., Fauman, E.B., Salfati, E.L. and Sun, B.B., 2017. Fifteen new risk loci for coronary artery disease highlight arterial-wall-specific mechanisms. Nature genetics, 49(7), p.1113.	15_65024204
15	65024204	0.679076	0.00715771	0	1	1	Yes	0.0431	0.4577	rs6494488-A	regulatory_region_variant	rs6494488	1e-08	RBPMS2	Identification of 64 Novel Genetic Loci Provides an Expanded View on the Genetic Architecture of Coronary Artery Disease.	15_65024204
15	65024204	0.679076	0.00715771	0	1	1	Yes	0.0382	0.0919	rs6494488-A	regulatory_region_variant	rs6494488	4e-08	RBPMS2	Identification of 64 Novel Genetic Loci Provides an Expanded View on the Genetic Architecture of Coronary Artery Disease.	15_65024204
8	126500031	0.677357	0.00754501	0	1	1	No	0.06	0.536	rs28601761-C	intron_variant	rs28601761	5e-20	intergenic	Identification of 64 Novel Genetic Loci Provides an Expanded View on the Genetic Architecture of Coronary Artery Disease.	8_126500031
17	59237013	0.758025	0.00829481	0	1	1	No	0.0443	0.901	rs1476098-A	intron_variant	rs1476098	9e-10	BCAS3	Identification of 64 Novel Genetic Loci Provides an Expanded View on the Genetic Architecture of Coronary Artery Disease.	17_59237013
11	100610546	0.703418	0.00866858	0	1	1	No	0.04	0.028	rs604723-T	intron_variant	rs604723	3e-09	ARHGAP42	Identification of 64 Novel Genetic Loci Provides an Expanded View on the Genetic Architecture of Coronary Artery Disease.	11_100610546
4	148400819	0.755612	0.00870526	0	1	1	No	0.081	0.4908	rs6842241-A	intergenic_variant	rs6842241	1e-23	EDNRA	Identification of 64 Novel Genetic Loci Provides an Expanded View on the Genetic Architecture of Coronary Artery Disease.	4_148400819
6	134202690	0.662127	0.00923132	0	1	1	No	0.6976	0.060705	6:134202690_C_T	-	rs2327426	3.57e-32	TCF21	Aragam et al, 2021, Medrxiv. Discovery and systematic characterization of risk variants and genes for coronary artery disease in over a million participants	6_134202690
8	126490972	0.69553	0.00991513	0	1	1	No	1.04	0.15	rs2954029-A	intron_variant	rs2954029	3e-06	TRIB1	A comprehensive 1,000 Genomes-based genome-wide association meta-analysis of coronary artery disease.	8_126490972
8	126490972	0.69553	0.00991513	0	1	1	Yes	1.06	0.349	rs2954029-A	intron_variant	rs2954029	5e-13	TRIB1	Association analyses based on false discovery rate implicate new loci for coronary artery disease.	8_126490972
8	126490972	0.69553	0.00991513	0	1	1	Yes	1.06	0.28	A		rs2954029	NA	TRIB1	Erdmann, J., Kessler, T., Munoz Venegas, L. and Schunkert, H., 2018. A decade of genome-wide association studies for coronary artery disease: the challenges ahead. Cardiovascular research, 114(9), pp.1241-1257.	8_126490972
8	126490972	0.69553	0.00991513	0	1	1	Yes	0.0666	0.7041	rs2954029-A	intron_variant	rs2954029	1e-25	intergenic	Identification of 64 Novel Genetic Loci Provides an Expanded View on the Genetic Architecture of Coronary Artery Disease.	8_126490972
8	126490972	0.69553	0.00991513	0	1	1	Yes	0.0546	0.2227	rs2954029-A	intron_variant	rs2954029	6e-23	intergenic	Identification of 64 Novel Genetic Loci Provides an Expanded View on the Genetic Architecture of Coronary Artery Disease.	8_126490972
17	45443494	0.536171	0.0112735	0	0	1	No	0.029	0.019	rs1912483-A	intron_variant	rs1912483	4e-06	EFCAB13	Identification of 64 Novel Genetic Loci Provides an Expanded View on the Genetic Architecture of Coronary Artery Disease.	17_45443494
9	22115286	0.669611	0.0117331	0	0	1	No	1.25	0.46	rs944797-C	intron_variant	rs944797	6e-16	CDKN2A,CDKN2B	Genome-wide association study of coronary artery disease in the Japanese.	9_22115286
1	55496039	0.837934	0.0120481	0	0	1	No	1.08	0.201306	rs11206510-T	intergenic_variant	rs11206510	2e-08	PCSK9	A comprehensive 1,000 Genomes-based genome-wide association meta-analysis of coronary artery disease.	1_55496039
1	55496039	0.837934	0.0120481	0	0	1	Yes	1.08		T		rs11206510	NA	PCSK9	Erdmann, J., Kessler, T., Munoz Venegas, L. and Schunkert, H., 2018. A decade of genome-wide association studies for coronary artery disease: the challenges ahead. Cardiovascular research, 114(9), pp.1241-1257.	1_55496039
1	55496039	0.837934	0.0120481	0	0	1	Yes	1.08	0.43	rs11206510-T	intergenic_variant	rs11206510	9e-08	PCSK9	Large-scale association analysis identifies 13 new susceptibility loci for coronary artery disease.	1_55496039
1	55496039	0.837934	0.0120481	0	0	1	Yes	1.08	0.78			rs11206510	NA	PCSK9	McPherson, R. and Tybjaerg-Hansen, A., 2016. Genetics of coronary artery disease. Circulation research, 118(4), pp.564-578.	1_55496039
6	134204247	0.655963	0.0132903	0	0	1	No		0.001	rs12194592-G	intron_variant	rs12194592	2e-10	TARID	Efficiently controlling for case-control imbalance and sample relatedness in large-scale genetic association studies.	6_134204247
4	156433520	0.842181	0.0139616	0	0	1	No	0.8738	-0.0596496	4:156433520_G_T	-	rs7440763	1.12e-17	MAP9	Aragam et al, 2021, Medrxiv. Discovery and systematic characterization of risk variants and genes for coronary artery disease in over a million participants	4_156433520
3	153839866	0.921282	0.0167447	0	0	1	No	1.073	0.182	rs12493885-C	missense_variant	rs12493885	3e-08	ARHGEF26	Association analyses based on false discovery rate implicate new loci for coronary artery disease.	3_153839866
3	153839866	0.921282	0.0167447	0	0	1	Yes	1.07	0.21	C		rs12493885	NA	ARHGEF26	Erdmann, J., Kessler, T., Munoz Venegas, L. and Schunkert, H., 2018. A decade of genome-wide association studies for coronary artery disease: the challenges ahead. Cardiovascular research, 114(9), pp.1241-1257.	3_153839866
3	153839866	0.921282	0.0167447	0	0	1	Yes	1.08	0.86	rs12493885-C	missense_variant	rs12493885	1e-09	ARHGEF26	Genetic analysis in UK Biobank links insulin resistance and transendothelial migration pathways to coronary artery disease.	3_153839866
3	153839866	0.921282	0.0167447	0	0	1	Yes	0.074	0.7222	rs12493885-C	missense_variant	rs12493885	1e-14	ARHGEF26,ARHGEF26-AS1	Identification of 64 Novel Genetic Loci Provides an Expanded View on the Genetic Architecture of Coronary Artery Disease.	3_153839866
2	21291529	0.787946	0.0187848	0	0	1	No	0.063	0.4568	rs668948-A	regulatory_region_variant	rs668948	2e-17	intergenic	Identification of 64 Novel Genetic Loci Provides an Expanded View on the Genetic Architecture of Coronary Artery Disease.	2_21291529
10	82277341	0.707567	0.0190383	0	0	1	No	0.0435	0.7666	rs12264252-A	intron_variant	rs12264252	2e-10	TSPAN14	Identification of 64 Novel Genetic Loci Provides an Expanded View on the Genetic Architecture of Coronary Artery Disease.	10_82277341
2	44074431	0.627664	0.0195776	0	0	1	No	0.6893	-0.0487069	2:44074431_C_T	-	rs4245791	3.09e-15	ABCG8	Aragam et al, 2021, Medrxiv. Discovery and systematic characterization of risk variants and genes for coronary artery disease in over a million participants	2_44074431
9	114453006	0.866323	0.0197025	0	0	1	No	1.34	0.068	rs10981012-A	intron_variant	rs10981012	1e-09	C9orf84	A genome-wide association study reveals susceptibility loci for myocardial infarction/coronary artery disease in Saudi Arabs.	9_114453006
2	44072576	0.613666	0.0197173	0	0	1	No	1.06	0.764	rs4299376-G	intron_variant	rs4299376	6e-10	ABCG5,ABCG8	Association analyses based on false discovery rate implicate new loci for coronary artery disease.	2_44072576
2	44072576	0.613666	0.0197173	0	0	1	Yes	0.057	0.138	rs4299376-T	intron_variant	rs4299376	5e-17	ABCG5,ABCG8	Identification of 64 Novel Genetic Loci Provides an Expanded View on the Genetic Architecture of Coronary Artery Disease.	2_44072576
10	91002927	0.572692	0.0199115	0	0	1	No	1.07		rs1412444-T	intron_variant	rs1412444	5e-12	LIPA	A comprehensive 1,000 Genomes-based genome-wide association meta-analysis of coronary artery disease.	10_91002927
10	91002927	0.572692	0.0199115	0	0	1	Yes	1.1	0.74	rs1412444-T	intron_variant	rs1412444	4e-08	LIPA	A genome-wide association study identifies LIPA as a susceptibility gene for coronary artery disease.	10_91002927
10	91002927	0.572692	0.0199115	0	0	1	Yes	1.09	0.59	rs1412444-T	intron_variant	rs1412444	3e-13	LIPA	A genome-wide association study in Europeans and South Asians identifies five new loci for coronary artery disease.	10_91002927
10	91002927	0.572692	0.0199115	0	0	1	Yes	1.09	0.45	T		rs1412444	NA	LIPA	Erdmann, J., Kessler, T., Munoz Venegas, L. and Schunkert, H., 2018. A decade of genome-wide association studies for coronary artery disease: the challenges ahead. Cardiovascular research, 114(9), pp.1241-1257.	10_91002927
10	91002927	0.572692	0.0199115	0	0	1	Yes	0.064	0.694	rs1412444-T	intron_variant	rs1412444	3e-22	LIPA	Identification of 64 Novel Genetic Loci Provides an Expanded View on the Genetic Architecture of Coronary Artery Disease.	10_91002927
10	91002927	0.572692	0.0199115	0	0	1	Yes	0.0559	0.8971	rs1412444-T	intron_variant	rs1412444	2e-21	LIPA	Identification of 64 Novel Genetic Loci Provides an Expanded View on the Genetic Architecture of Coronary Artery Disease.	10_91002927
10	91002927	0.572692	0.0199115	0	0	1	Yes	1.07	0.27			rs1412444	NA	LIPA	McPherson, R. and Tybjaerg-Hansen, A., 2016. Genetics of coronary artery disease. Circulation research, 118(4), pp.564-578.	10_91002927
5	100750867	0.973114	0.0219785	0	0	1	No	0.292239	0.022	rs980831-T	intergenic_variant	rs980831	6e-06	NR	Strong impact of natural-selection-free heterogeneity in genetics of age-related phenotypes.	5_100750867
4	156432368	0.842238	0.0247982	0	0	1	No	0.06	0.637	rs2880099-A	intron_variant	rs2880099	1e-10	intergenic	Identification of 64 Novel Genetic Loci Provides an Expanded View on the Genetic Architecture of Coronary Artery Disease.	4_156432368
5	108085190	0.900835	0.0258236	0	0	1	No	0.0831	-0.0545968	5:108085190_A_G	-	rs112949822	1.14e-09	FER	Aragam et al, 2021, Medrxiv. Discovery and systematic characterization of risk variants and genes for coronary artery disease in over a million participants	5_108085190
13	113631780	0.663427	0.0266348	0	0	1	No	1.04	0.43	A		rs1317507	NA	MCF2L,PCID2,CUL4A	Erdmann, J., Kessler, T., Munoz Venegas, L. and Schunkert, H., 2018. A decade of genome-wide association studies for coronary artery disease: the challenges ahead. Cardiovascular research, 114(9), pp.1241-1257.	13_113631780
13	113631780	0.663427	0.0266348	0	0	1	Yes	0.0434	0.7115	rs1317507-A	intron_variant	rs1317507	8e-12	MCF2L,MCF2L-AS1	Identification of 64 Novel Genetic Loci Provides an Expanded View on the Genetic Architecture of Coronary Artery Disease.	13_113631780
13	113631780	0.663427	0.0266348	0	0	1	Yes	0.0398	0.2162	rs1317507-A	intron_variant	rs1317507	8e-12	MCF2L,MCF2L-AS1	Identification of 64 Novel Genetic Loci Provides an Expanded View on the Genetic Architecture of Coronary Artery Disease.	13_113631780
9	22103813	0.72619	0.0293563	0	0	1	No	1.3	NR	rs1333042-?	intron_variant	rs1333042	1e-09	CDKN2A/2B	A genome-wide association study of a coronary artery disease risk variant.	9_22103813
9	22103813	0.72619	0.0293563	0	0	1	Yes		0.279	rs1333042-G	intron_variant	rs1333042	2e-72	CDKN2,BAAS1	Efficiently controlling for case-control imbalance and sample relatedness in large-scale genetic association studies.	9_22103813
19	41832231	0.802883	0.0310801	0	0	1	No	0.0609	0.6139	rs12980942-A	intron_variant	rs12980942	7e-15	CCDC97,TGFB1	Identification of 64 Novel Genetic Loci Provides an Expanded View on the Genetic Architecture of Coronary Artery Disease.	19_41832231
14	103980134	0.759506	0.0352833	0	0	1	No	0.032	0.514	rs4906332-A	regulatory_region_variant	rs4906332	2e-06	CKB,MARK3	Identification of 64 Novel Genetic Loci Provides an Expanded View on the Genetic Architecture of Coronary Artery Disease.	14_103980134
17	47340297	0.591262	0.0357668	0	0	1	No		0.65	rs2011767-T	intron_variant	rs2011767	1e-13	FLJ40194,MIR6129	Efficiently controlling for case-control imbalance and sample relatedness in large-scale genetic association studies.	17_47340297
4	148365339	0.777523	0.0367122	0	0	1	No	0.079	0.355	rs17612693-A	intergenic_variant	rs17612693	6e-20	intergenic	Identification of 64 Novel Genetic Loci Provides an Expanded View on the Genetic Architecture of Coronary Artery Disease.	4_148365339
2	230005505	0.560537	0.0369924	0	0	1	No	0.6022	0.0305669	2:230005505_A_G	-	rs4140748	8.13e-10	PID1	Aragam et al, 2021, Medrxiv. Discovery and systematic characterization of risk variants and genes for coronary artery disease in over a million participants	2_230005505
5	55441571	0.839449	0.0372463	0	0	1	No	0.2084	-0.0375696	5:55441571_C_G	-	rs62362364	6.35e-09	ANKRD55	Aragam et al, 2021, Medrxiv. Discovery and systematic characterization of risk variants and genes for coronary artery disease in over a million participants	5_55441571
4	148401190	0.772427	0.0376263	0	0	1	No	1.07	0.333	rs6841581-A	intergenic_variant	rs6841581	5e-10	EDNRA	Association analyses based on false discovery rate implicate new loci for coronary artery disease.	4_148401190
4	148401190	0.772427	0.0376263	0	0	1	Yes	0.0751	0.1649	rs6841581-A	intergenic_variant	rs6841581	5e-24	EDNRA	Identification of 64 Novel Genetic Loci Provides an Expanded View on the Genetic Architecture of Coronary Artery Disease.	4_148401190
9	110517794	0.770321	0.0376607	0	0	1	No	1.04	0.21	C		rs944172	NA	KLF4	Erdmann, J., Kessler, T., Munoz Venegas, L. and Schunkert, H., 2018. A decade of genome-wide association studies for coronary artery disease: the challenges ahead. Cardiovascular research, 114(9), pp.1241-1257.	9_110517794
9	110517794	0.770321	0.0376607	0	0	1	Yes	0.0395	0.2722	rs944172-T	TF_binding_site_variant	rs944172	4e-12	intergenic	Identification of 64 Novel Genetic Loci Provides an Expanded View on the Genetic Architecture of Coronary Artery Disease.	9_110517794
9	110517794	0.770321	0.0376607	0	0	1	Yes	0.0422	0.2619	rs944172-T	TF_binding_site_variant	rs944172	1e-11	intergenic	Identification of 64 Novel Genetic Loci Provides an Expanded View on the Genetic Architecture of Coronary Artery Disease.	9_110517794
2	25041620	0.729191	0.0382968	0	0	1	No	0.0321	0.5962	rs1550115-T	intron_variant	rs1550115	3e-07	ADCY3,CENPO	Identification of 64 Novel Genetic Loci Provides an Expanded View on the Genetic Architecture of Coronary Artery Disease.	2_25041620
6	39152041	0.809667	0.0390293	0	0	1	No	1.06	0.915	rs56015508-C	intergenic_variant	rs56015508	1e-07	KCNK5	Association analyses based on false discovery rate implicate new loci for coronary artery disease.	6_39152041
6	134196674	0.670303	0.0393825	0	0	1	No	1.11	0.17	rs12524865-C	intron_variant	rs12524865	2e-07	TCF21	Genome-wide association study in Han Chinese identifies four new susceptibility loci for coronary artery disease.	6_134196674
2	21286057	0.807211	0.0396034	0	0	1	No	1.07		C		rs515135	NA	APOB	Erdmann, J., Kessler, T., Munoz Venegas, L. and Schunkert, H., 2018. A decade of genome-wide association studies for coronary artery disease: the challenges ahead. Cardiovascular research, 114(9), pp.1241-1257.	2_21286057
2	21286057	0.807211	0.0396034	0	0	1	Yes	0.0555	0.5298	rs515135-T	intergenic_variant	rs515135	6e-17	intergenic	Identification of 64 Novel Genetic Loci Provides an Expanded View on the Genetic Architecture of Coronary Artery Disease.	2_21286057
2	21286057	0.807211	0.0396034	0	0	1	Yes	1.07	0.53			rs515135	NA	APOB	McPherson, R. and Tybjaerg-Hansen, A., 2016. Genetics of coronary artery disease. Circulation research, 118(4), pp.564-578.	2_21286057
4	156511459	0.510538	0.0396975	0	0	1	No	1.14	0.65	rs1842896-T	intergenic_variant	rs1842896	1e-11	GUCY1A3	Genome-wide association study in Han Chinese identifies four new susceptibility loci for coronary artery disease.	4_156511459
1	2245570	0.668025	0.0439471	0	0	1	No	0.0406	0.9213	rs2843152-C	regulatory_region_variant	rs2843152	3e-08	MORN1,SKI	Identification of 64 Novel Genetic Loci Provides an Expanded View on the Genetic Architecture of Coronary Artery Disease.	1_2245570
11	75277628	0.927631	0.0443476	0	0	1	No	0.1147	-0.0616997	11:75277628_A_G	-	rs584961	1.9e-14	SERPINH1	Aragam et al, 2021, Medrxiv. Discovery and systematic characterization of risk variants and genes for coronary artery disease in over a million participants	11_75277628
9	110530324	0.770029	0.0444176	0	0	1	No	0.2821	0.0447629	9:110530324_A_G	-	rs1967604	4.65e-16	KLF4	Aragam et al, 2021, Medrxiv. Discovery and systematic characterization of risk variants and genes for coronary artery disease in over a million participants	9_110530324
2	44073881	0.626299	0.0447829	0	0	1	No	1.06		T		rs6544713	NA	ABCG5,ABCG8	Erdmann, J., Kessler, T., Munoz Venegas, L. and Schunkert, H., 2018. A decade of genome-wide association studies for coronary artery disease: the challenges ahead. Cardiovascular research, 114(9), pp.1241-1257.	2_44073881
2	44073881	0.626299	0.0447829	0	0	1	Yes	0.0549	0.9108	rs6544713-T	non_coding_transcript_exon_variant	rs6544713	6e-19	ABCG5,ABCG8	Identification of 64 Novel Genetic Loci Provides an Expanded View on the Genetic Architecture of Coronary Artery Disease.	2_44073881
2	44073881	0.626299	0.0447829	0	0	1	Yes	0.0492	0.7671	rs6544713-T	non_coding_transcript_exon_variant	rs6544713	2e-18	ABCG5,ABCG8	Identification of 64 Novel Genetic Loci Provides an Expanded View on the Genetic Architecture of Coronary Artery Disease.	2_44073881
2	44073881	0.626299	0.0447829	0	0	1	Yes	1.05	0.45			rs6544713	NA	ABCG5/G8	McPherson, R. and Tybjaerg-Hansen, A., 2016. Genetics of coronary artery disease. Circulation research, 118(4), pp.564-578.	2_44073881
6	160962503	0.809428	0.0449506	0	0	1	No	1.82	0.02	rs7767084-T	intron_variant	rs7767084	4e-15	SLC22A3,LPAL2,LPA	Genome-wide haplotype association study identifies the SLC22A3-LPAL2-LPA gene cluster as a risk locus for coronary artery disease.	6_160962503
6	160962503	0.809428	0.0449506	0	0	1	Yes	1.2	0.42	rs7767084-T	intron_variant	rs7767084	1e-09	SLC22A3,LPAL2,LPA	Genome-wide haplotype association study identifies the SLC22A3-LPAL2-LPA gene cluster as a risk locus for coronary artery disease.	6_160962503
7	150690176	0.974236	0.0449523	0	0	1	No	1.14	0.09	rs3918226-T	intron_variant	rs3918226	2e-09	NOS3	A comprehensive 1,000 Genomes-based genome-wide association meta-analysis of coronary artery disease.	7_150690176
7	150690176	0.974236	0.0449523	0	0	1	Yes	1.13	0.428	rs3918226-T	intron_variant	rs3918226	2e-12	NOS3	Association analyses based on false discovery rate implicate new loci for coronary artery disease.	7_150690176
7	150690176	0.974236	0.0449523	0	0	1	Yes		0.427	rs3918226-T	intron_variant	rs3918226	2e-10	NOS3	Efficiently controlling for case-control imbalance and sample relatedness in large-scale genetic association studies.	7_150690176
7	150690176	0.974236	0.0449523	0	0	1	Yes	1.14	0.06	T		rs3918226	NA	NOS3	Erdmann, J., Kessler, T., Munoz Venegas, L. and Schunkert, H., 2018. A decade of genome-wide association studies for coronary artery disease: the challenges ahead. Cardiovascular research, 114(9), pp.1241-1257.	7_150690176
7	150690176	0.974236	0.0449523	0	0	1	Yes	0.1219	0.2192	rs3918226-T	intron_variant	rs3918226	3e-21	NOS3	Identification of 64 Novel Genetic Loci Provides an Expanded View on the Genetic Architecture of Coronary Artery Disease.	7_150690176
7	150690176	0.974236	0.0449523	0	0	1	Yes	0.122	0.118	rs3918226-T	intron_variant	rs3918226	3e-21	NOS3	Identification of 64 Novel Genetic Loci Provides an Expanded View on the Genetic Architecture of Coronary Artery Disease.	7_150690176
7	150690176	0.974236	0.0449523	0	0	1	Yes	0.1071	0.1239	rs3918226-T	intron_variant	rs3918226	1e-20	NOS3	Identification of 64 Novel Genetic Loci Provides an Expanded View on the Genetic Architecture of Coronary Artery Disease.	7_150690176
7	150690176	0.974236	0.0449523	0	0	1	Yes	1.14	0.85			rs3918226	NA	NOS3	McPherson, R. and Tybjaerg-Hansen, A., 2016. Genetics of coronary artery disease. Circulation research, 118(4), pp.564-578.	7_150690176
15	67455630	0.855498	0.0452455	0	0	1	No	1.07	0.36	rs56062135-C	intron_variant	rs56062135	5e-09	SMAD3	A comprehensive 1,000 Genomes-based genome-wide association meta-analysis of coronary artery disease.	15_67455630
15	67455630	0.855498	0.0452455	0	0	1	Yes	1.07	0.9	C		rs56062135	NA	SMAD3	Erdmann, J., Kessler, T., Munoz Venegas, L. and Schunkert, H., 2018. A decade of genome-wide association studies for coronary artery disease: the challenges ahead. Cardiovascular research, 114(9), pp.1241-1257.	15_67455630
15	67455630	0.855498	0.0452455	0	0	1	Yes	0.0655	0.7548	rs56062135-T	intron_variant	rs56062135	4e-17	SMAD3	Identification of 64 Novel Genetic Loci Provides an Expanded View on the Genetic Architecture of Coronary Artery Disease.	15_67455630
15	67455630	0.855498	0.0452455	0	0	1	Yes	1.07	0.9			rs56062135	NA	SMAD3	McPherson, R. and Tybjaerg-Hansen, A., 2016. Genetics of coronary artery disease. Circulation research, 118(4), pp.564-578.	15_67455630
6	90344869	0.602616	0.0458554	0	0	1	No	0.032	0.359	rs6905628-C	3_prime_UTR_variant	rs6905628	4e-06	ANKRD6,LOC101929057,LYRM2,MDN1	Identification of 64 Novel Genetic Loci Provides an Expanded View on the Genetic Architecture of Coronary Artery Disease.	6_90344869
2	21270554	0.838893	0.047924	0	0	1	No	1.07	0.163	rs585967-C	regulatory_region_variant	rs585967	3e-08	APOB	Association analyses based on false discovery rate implicate new loci for coronary artery disease.	2_21270554
8	25061807	0.64826	0.0528906	0	0	0	No	0.7447	0.0315153	8:25061807_A_G	-	rs1510758	3.38e-08	DOCK5	Aragam et al, 2021, Medrxiv. Discovery and systematic characterization of risk variants and genes for coronary artery disease in over a million participants	8_25061807
6	1616265	0.826558	0.0533065	0	0	0	No	0.055	0.509	rs62390615-A	intergenic_variant	rs62390615	4e-08	FOXC1,GMDS	Identification of 64 Novel Genetic Loci Provides an Expanded View on the Genetic Architecture of Coronary Artery Disease.	6_1616265
1	2252205	0.852776	0.0548764	0	0	0	No	1.05	0.92	T		rs36096196	NA	MORN1,SKI	Erdmann, J., Kessler, T., Munoz Venegas, L. and Schunkert, H., 2018. A decade of genome-wide association studies for coronary artery disease: the challenges ahead. Cardiovascular research, 114(9), pp.1241-1257.	1_2252205
1	2252205	0.852776	0.0548764	0	0	0	Yes	0.0469	0.7751	rs36096196-T	non_coding_transcript_exon_variant	rs36096196	1e-08	MORN1	Identification of 64 Novel Genetic Loci Provides an Expanded View on the Genetic Architecture of Coronary Artery Disease.	1_2252205
1	2252205	0.852776	0.0548764	0	0	0	Yes	0.053	0.1904	rs36096196-T	non_coding_transcript_exon_variant	rs36096196	1e-08	MORN1	Identification of 64 Novel Genetic Loci Provides an Expanded View on the Genetic Architecture of Coronary Artery Disease.	1_2252205
9	110526109	0.768569	0.0566602	0	0	0	No	0.047	0.888	rs2140480-T	intergenic_variant	rs2140480	2e-11	intergenic	Identification of 64 Novel Genetic Loci Provides an Expanded View on the Genetic Architecture of Coronary Artery Disease.	9_110526109
10	44480811	0.593845	0.0567313	0	0	0	No	1.08		rs1870634-G	intergenic_variant	rs1870634	6e-15	CXCL12	A comprehensive 1,000 Genomes-based genome-wide association meta-analysis of coronary artery disease.	10_44480811
10	44480811	0.593845	0.0567313	0	0	0	Yes	1.06	0.787	rs1870634-G	intergenic_variant	rs1870634	6e-13	CXCL12	Association analyses based on false discovery rate implicate new loci for coronary artery disease.	10_44480811
10	44480811	0.593845	0.0567313	0	0	0	Yes	0.06	0.4907	rs1870634-T	intergenic_variant	rs1870634	4e-24	intergenic	Identification of 64 Novel Genetic Loci Provides an Expanded View on the Genetic Architecture of Coronary Artery Disease.	10_44480811
11	100593538	0.632007	0.0604065	0	0	0	No		0.313	rs633185-C	intron_variant	rs633185	9e-09	ARHGAP42	Efficiently controlling for case-control imbalance and sample relatedness in large-scale genetic association studies.	11_100593538
10	44496971	0.594195	0.0605896	0	0	0	No	0.067	0.666	rs10793514-T	intergenic_variant	rs10793514	5e-24	intergenic	Identification of 64 Novel Genetic Loci Provides an Expanded View on the Genetic Architecture of Coronary Artery Disease.	10_44496971
6	31184196	0.51711	0.0609606	0	0	0	No	1.14	NR	rs3869109-G	intergenic_variant	rs3869109	1e-09	HCG27,HLA-C	A genome-wide association study for coronary artery disease identifies a novel susceptibility locus in the major histocompatibility complex.	6_31184196
6	134173151	0.675942	0.0612398	0	0	0	No	1.07		rs12202017-A	intron_variant	rs12202017	2e-11	TCF21	A comprehensive 1,000 Genomes-based genome-wide association meta-analysis of coronary artery disease.	6_134173151
6	134173151	0.675942	0.0612398	0	0	0	Yes	1.07	0.435	rs12202017-A	intron_variant	rs12202017	6e-14	TCF21	Association analyses based on false discovery rate implicate new loci for coronary artery disease.	6_134173151
21	24929109	0.804971	0.0616897	0	0	0	No	0.66	0.97	A/G	Intergenic	rs12482425	NA	AP000459.7	Charmet, R., Duffy, S., Keshavarzi, S., Gyorgy, B., Marre, M., Rossing, P., McKnight, A.J., Maxwell, A.P., Paterson, A.D., Trégouët, D.A. and Hadjadj, S., 2018. Novel risk genes identified in a genome-wide association study for coronary artery disease in patients with type 1 diabetes. Cardiovascular diabetology, 17(1), p.61.	21_24929109
6	35528690	0.967988	0.0623048	0	0	0	No	0.058	0.282	rs113244441-A	intergenic_variant	rs113244441	3e-07	intergenic	Identification of 64 Novel Genetic Loci Provides an Expanded View on the Genetic Architecture of Coronary Artery Disease.	6_35528690
6	97029871	0.725513	0.0639003	0	0	0	No	0.22	-0.0358104	6:97029871_A_G	-	rs2983896	1.44e-09	FHL5	Aragam et al, 2021, Medrxiv. Discovery and systematic characterization of risk variants and genes for coronary artery disease in over a million participants	6_97029871
4	151030070	0.817335	0.0641261	0	0	0	No	1.35	0.72	rs9985766-G	intron_variant	rs9985766	8e-10	DCLK2	A genome-wide association study reveals susceptibility loci for myocardial infarction/coronary artery disease in Saudi Arabs.	4_151030070
19	41837615	0.766399	0.0641865	0	0	0	No	0.1621	-0.0552171	19:41837615_A_G	-	rs11466359	1.44e-13	TGFB1	Aragam et al, 2021, Medrxiv. Discovery and systematic characterization of risk variants and genes for coronary artery disease in over a million participants	19_41837615
6	1617327	0.825426	0.0642146	0	0	0	No	0.8734	0.0506857	6:1617327_C_T	-	rs72836800	3.11e-11	FOXC1	Aragam et al, 2021, Medrxiv. Discovery and systematic characterization of risk variants and genes for coronary artery disease in over a million participants	6_1617327
4	3449652	0.882602	0.0658951	0	0	0	No	1.07		A		rs16844401	NA	HGFAC,RGS12,MSANTD1	Erdmann, J., Kessler, T., Munoz Venegas, L. and Schunkert, H., 2018. A decade of genome-wide association studies for coronary artery disease: the challenges ahead. Cardiovascular research, 114(9), pp.1241-1257.	4_3449652
4	3449652	0.882602	0.0658951	0	0	0	Yes	0.0683	0.3075	rs16844401-A	missense_variant	rs16844401	4e-08	HGFAC,RGS12	Identification of 64 Novel Genetic Loci Provides an Expanded View on the Genetic Architecture of Coronary Artery Disease.	4_3449652
12	54521594	0.899842	0.0690245	0	0	0	No	0.0533	0.0936985	12:54521594_C_T	-	rs75160195	5.32e-17	LOC400043	Aragam et al, 2021, Medrxiv. Discovery and systematic characterization of risk variants and genes for coronary artery disease in over a million participants	12_54521594
6	133999868	0.725955	0.0717071	0	0	0	No	0.042	0.08	rs6919211-C	intron_variant	rs6919211	2e-07	EYA4-AS1	Identification of 64 Novel Genetic Loci Provides an Expanded View on the Genetic Architecture of Coronary Artery Disease.	6_133999868
9	136149399	0.901774	0.0721258	0	0	0	No	1.08	0.307	rs507666-A	intron_variant	rs507666	1e-12	ABO	Association analyses based on false discovery rate implicate new loci for coronary artery disease.	9_136149399
9	136149399	0.901774	0.0721258	0	0	0	Yes	0.0734	0.1961	rs507666-A	intron_variant	rs507666	5e-20	ABO	Identification of 64 Novel Genetic Loci Provides an Expanded View on the Genetic Architecture of Coronary Artery Disease.	9_136149399
15	79051705	0.864404	0.0721516	0	0	0	No	0.0599	-0.0691098	15:79051705_C_T	-	rs112238647	2.49e-12	ADAMTS7	Aragam et al, 2021, Medrxiv. Discovery and systematic characterization of risk variants and genes for coronary artery disease in over a million participants	15_79051705
12	31412669	0.918807	0.0722321	0	0	0	No	0.0361	0.1017	rs11610422-A	regulatory_region_variant	rs11610422	1e-06	intergenic	Identification of 64 Novel Genetic Loci Provides an Expanded View on the Genetic Architecture of Coronary Artery Disease.	12_31412669
12	124409502	0.545056	0.0737073	0	0	0	No	0.3172	-0.0312116	12:124409502_A_G	-	rs7133378	1.68e-09	DNAH10	Aragam et al, 2021, Medrxiv. Discovery and systematic characterization of risk variants and genes for coronary artery disease in over a million participants	12_124409502
18	47229717	0.697812	0.0738341	0	0	0	No	1.04	0.77	C		rs9964304	NA	ACAA2,RPL17	Erdmann, J., Kessler, T., Munoz Venegas, L. and Schunkert, H., 2018. A decade of genome-wide association studies for coronary artery disease: the challenges ahead. Cardiovascular research, 114(9), pp.1241-1257.	18_47229717
18	47229717	0.697812	0.0738341	0	0	0	Yes	0.0382	0.8679	rs9964304-A	intergenic_variant	rs9964304	1e-09	intergenic	Identification of 64 Novel Genetic Loci Provides an Expanded View on the Genetic Architecture of Coronary Artery Disease.	18_47229717
18	47229717	0.697812	0.0738341	0	0	0	Yes	0.043	0.789	rs9964304-A	intergenic_variant	rs9964304	1e-09	intergenic	Identification of 64 Novel Genetic Loci Provides an Expanded View on the Genetic Architecture of Coronary Artery Disease.	18_47229717
14	100123487	0.901372	0.0741615	0	0	0	No	0.8283	0.0680643	14:100123487_C_T	-	rs36033161	1.25e-24	HHIPL1	Aragam et al, 2021, Medrxiv. Discovery and systematic characterization of risk variants and genes for coronary artery disease in over a million participants	14_100123487
5	131795310	0.867152	0.0767718	0	0	0	No	0.8674	-0.0482021	5:131795310_G_T	-	rs10477741	3.07e-11	IRF-AS1	Aragam et al, 2021, Medrxiv. Discovery and systematic characterization of risk variants and genes for coronary artery disease in over a million participants	5_131795310
15	67450305	0.857716	0.077944	0	0	0	No	0.066	0.801	rs17228058-A	intron_variant	rs17228058	4e-17	SMAD3	Identification of 64 Novel Genetic Loci Provides an Expanded View on the Genetic Architecture of Coronary Artery Disease.	15_67450305
12	124427306	0.525744	0.078068	0	0	0	No	1.08	0.32	T		rs11057401	NA	CCDC92	Erdmann, J., Kessler, T., Munoz Venegas, L. and Schunkert, H., 2018. A decade of genome-wide association studies for coronary artery disease: the challenges ahead. Cardiovascular research, 114(9), pp.1241-1257.	12_124427306
12	124427306	0.525744	0.078068	0	0	0	Yes	1.06	0.29	rs11057401-T	missense_variant	rs11057401	4e-09	CCDC92	Genetic analysis in UK Biobank links insulin resistance and transendothelial migration pathways to coronary artery disease.	12_124427306
12	124427306	0.525744	0.078068	0	0	0	Yes	0.0383	0.7031	rs11057401-A	missense_variant	rs11057401	2e-08	CCDC92,DNAH10	Identification of 64 Novel Genetic Loci Provides an Expanded View on the Genetic Architecture of Coronary Artery Disease.	12_124427306
15	86056462	0.603657	0.0782105	0	0	0	No	0.0284	0.3781	rs2880765-A	intron_variant	rs2880765	6e-07	AKAP13	Identification of 64 Novel Genetic Loci Provides an Expanded View on the Genetic Architecture of Coronary Artery Disease.	15_86056462
17	59286644	0.679003	0.0784046	0	0	0	No	1.07	0.686675	rs8068952-G	intron_variant	rs8068952	1e-09	BCAS3	Association analyses based on false discovery rate implicate new loci for coronary artery disease.	17_59286644
3	52848207	0.901677	0.0808189	0	0	0	No	0.1089	-0.0509416	3:52848207_C_T	-	rs77347777	3.58e-08	ITIH4	Aragam et al, 2021, Medrxiv. Discovery and systematic characterization of risk variants and genes for coronary artery disease in over a million participants	3_52848207
8	25058491	0.645289	0.0834998	0	0	0	No	0.035	0.251	rs36069016-T	intron_variant	rs36069016	2e-06	DOCK5	Identification of 64 Novel Genetic Loci Provides an Expanded View on the Genetic Architecture of Coronary Artery Disease.	8_25058491
15	96146414	0.77124	0.0878984	0	0	0	No	1.04	0.38	A		rs17581137	NA	genedesert	Erdmann, J., Kessler, T., Munoz Venegas, L. and Schunkert, H., 2018. A decade of genome-wide association studies for coronary artery disease: the challenges ahead. Cardiovascular research, 114(9), pp.1241-1257.	15_96146414
15	96146414	0.77124	0.0878984	0	0	0	Yes	0.0419	0.7613	rs17581137-A	intergenic_variant	rs17581137	1e-08	intergenic	Identification of 64 Novel Genetic Loci Provides an Expanded View on the Genetic Architecture of Coronary Artery Disease.	15_96146414
15	96146414	0.77124	0.0878984	0	0	0	Yes	0.0373	0.1437	rs17581137-A	intergenic_variant	rs17581137	1e-08	intergenic	Identification of 64 Novel Genetic Loci Provides an Expanded View on the Genetic Architecture of Coronary Artery Disease.	15_96146414
6	134159622	0.643923	0.087969	0	0	0	No	0.076	0.397	rs1966248-A	intron_variant	rs1966248	3e-28	EYA4-AS1,LINC01312	Identification of 64 Novel Genetic Loci Provides an Expanded View on the Genetic Architecture of Coronary Artery Disease.	6_134159622
5	106265125	0.551829	0.0912974	0	0	0	No	0.034	0.322	rs2454899-A	intron_variant	rs2454899	4e-07	LOC102467213	Identification of 64 Novel Genetic Loci Provides an Expanded View on the Genetic Architecture of Coronary Artery Disease.	5_106265125
10	44775824	0.728862	0.0927605	0	0	0	No	1.09		C		rs1746048	NA	CXCL12	Erdmann, J., Kessler, T., Munoz Venegas, L. and Schunkert, H., 2018. A decade of genome-wide association studies for coronary artery disease: the challenges ahead. Cardiovascular research, 114(9), pp.1241-1257.	10_44775824
10	44775824	0.728862	0.0927605	0	0	0	Yes	1.09	0.15	rs1746048-C	regulatory_region_variant	rs1746048	3e-10	CXCL12	Large-scale association analysis identifies 13 new susceptibility loci for coronary artery disease.	10_44775824
19	45742094	0.769854	0.0941621	0	0	0	No	0.047	0.588	rs11673093-A	synonymous_variant	rs11673093	1e-10	EXOC3L2	Identification of 64 Novel Genetic Loci Provides an Expanded View on the Genetic Architecture of Coronary Artery Disease.	19_45742094
10	99923763	0.523471	0.0944216	0	0	0	No	0.5568	0.0291704	10:99923763_C_G	-	rs884811	1.8e-09	R3HCC1L	Aragam et al, 2021, Medrxiv. Discovery and systematic characterization of risk variants and genes for coronary artery disease in over a million participants	10_99923763
17	45013271	0.964723	0.0949177	0	0	0	No	1.07		C		rs17608766	NA	GOSR2,MYL4,ARL17A,andothers	Erdmann, J., Kessler, T., Munoz Venegas, L. and Schunkert, H., 2018. A decade of genome-wide association studies for coronary artery disease: the challenges ahead. Cardiovascular research, 114(9), pp.1241-1257.	17_45013271
17	45013271	0.964723	0.0949177	0	0	0	Yes	1.07		C		rs17608766	NA	GOSR2	Howson, J.M., Zhao, W., Barnes, D.R., Ho, W.K., Young, R., Paul, D.S., Waite, L.L., Freitag, D.F., Fauman, E.B., Salfati, E.L. and Sun, B.B., 2017. Fifteen new risk loci for coronary artery disease highlight arterial-wall-specific mechanisms. Nature genetics, 49(7), p.1113.	17_45013271
17	45013271	0.964723	0.0949177	0	0	0	Yes	0.0519	0.663	rs17608766-T	3_prime_UTR_variant	rs17608766	6e-10	GOSR2	Identification of 64 Novel Genetic Loci Provides an Expanded View on the Genetic Architecture of Coronary Artery Disease.	17_45013271
17	45013271	0.964723	0.0949177	0	0	0	Yes	0.0469	0.2943	rs17608766-T	3_prime_UTR_variant	rs17608766	8e-10	GOSR2	Identification of 64 Novel Genetic Loci Provides an Expanded View on the Genetic Architecture of Coronary Artery Disease.	17_45013271
7	106409452	0.746414	0.0976206	0	0	0	No	0.033	0.878	rs17398575-A	intron_variant	rs17398575	7e-06	intergenic	Identification of 64 Novel Genetic Loci Provides an Expanded View on the Genetic Architecture of Coronary Artery Disease.	7_106409452
5	122673622	0.505251	0.101429	0	0	0	No	0.0346	0.3358	rs2081914-C	intergenic_variant	rs2081914	6e-08	CEP120	Identification of 64 Novel Genetic Loci Provides an Expanded View on the Genetic Architecture of Coronary Artery Disease.	5_122673622
1	2157948	0.684952	0.102813	0	0	0	No	0.034	0.165	rs1692580-T	regulatory_region_variant	rs1692580	2e-07	SKI	Identification of 64 Novel Genetic Loci Provides an Expanded View on the Genetic Architecture of Coronary Artery Disease.	1_2157948
11	65405600	0.809838	0.103118	0	0	0	No	0.2047	-0.0412008	11:65405600_G_T	-	rs2306363	1.86e-11	SIPA1	Aragam et al, 2021, Medrxiv. Discovery and systematic characterization of risk variants and genes for coronary artery disease in over a million participants	11_65405600
9	22124744	0.613235	0.103407	0	0	0	No	1.24	0.055	rs4977575-G	intron_variant	rs4977575	5e-23	CDKN2B-AS1	Genetic analysis in UK Biobank links insulin resistance and transendothelial migration pathways to coronary artery disease.	9_22124744
4	148273397	0.560341	0.104355	0	0	0	No	0.7504	0.0458122	4:148273397_A_G	-	rs13120678	1.15e-25	EDNRA	Aragam et al, 2021, Medrxiv. Discovery and systematic characterization of risk variants and genes for coronary artery disease in over a million participants	4_148273397
2	164957251	0.804707	0.108136	0	0	0	No	1.06		A		rs12999907	NA	FIGN	Erdmann, J., Kessler, T., Munoz Venegas, L. and Schunkert, H., 2018. A decade of genome-wide association studies for coronary artery disease: the challenges ahead. Cardiovascular research, 114(9), pp.1241-1257.	2_164957251
2	164957251	0.804707	0.108136	0	0	0	Yes	0.056	0.02	rs12999907-A	intron_variant	rs12999907	2e-11	intergenic	Identification of 64 Novel Genetic Loci Provides an Expanded View on the Genetic Architecture of Coronary Artery Disease.	2_164957251
2	164957251	0.804707	0.108136	0	0	0	Yes	0.0482	0.464	rs12999907-A	intron_variant	rs12999907	6e-11	intergenic	Identification of 64 Novel Genetic Loci Provides an Expanded View on the Genetic Architecture of Coronary Artery Disease.	2_164957251
2	188198446	0.566858	0.108293	0	0	0	No	0.032	0.714	rs840611-A	intron_variant	rs840611	2e-06	CALCRL	Identification of 64 Novel Genetic Loci Provides an Expanded View on the Genetic Architecture of Coronary Artery Disease.	2_188198446
13	113618496	0.700015	0.109308	0	0	0	No	0.713	-0.0355605	13:113618496_C_T	-	rs4907571	2.4e-08	MCF2L-AS1	Aragam et al, 2021, Medrxiv. Discovery and systematic characterization of risk variants and genes for coronary artery disease in over a million participants	13_113618496
7	20292134	0.647773	0.110502	0	0	0	No	0.0329	0.0202	rs4719608-A	intergenic_variant	rs4719608	4e-06	intergenic	Identification of 64 Novel Genetic Loci Provides an Expanded View on the Genetic Architecture of Coronary Artery Disease.	7_20292134
6	160863532	0.814923	0.111502	0	0	0	No	1.82	0.11	rs2048327-C	intron_variant	rs2048327	4e-15	SLC22A3,LPAL2,LPA	Genome-wide haplotype association study identifies the SLC22A3-LPAL2-LPA gene cluster as a risk locus for coronary artery disease.	6_160863532
6	160863532	0.814923	0.111502	0	0	0	Yes	1.2	0.39	rs2048327-C	intron_variant	rs2048327	1e-09	SLC22A3,LPAL2,LPA	Genome-wide haplotype association study identifies the SLC22A3-LPAL2-LPA gene cluster as a risk locus for coronary artery disease.	6_160863532
6	160863532	0.814923	0.111502	0	0	0	Yes	1.06	0.77			rs2048327	NA	SLC22A3-LPAL2-LPA	McPherson, R. and Tybjaerg-Hansen, A., 2016. Genetics of coronary artery disease. Circulation research, 118(4), pp.564-578.	6_160863532
6	160863532	0.814923	0.111502	0	0	0	Yes	1.07	NR	rs2048327-C	intron_variant	rs2048327	1e-06	SLC22A3,LPAL2,LPA	Shared genetic susceptibility to ischemic stroke and coronary artery disease: a genome-wide analysis of common variants.	6_160863532
1	109821511	0.784175	0.111759	0	0	0	No	0.112	0.4718	rs602633-T	intergenic_variant	rs602633	2e-59	CELSR2,PSRC1	Identification of 64 Novel Genetic Loci Provides an Expanded View on the Genetic Architecture of Coronary Artery Disease.	1_109821511
1	109821511	0.784175	0.111759	0	0	0	Yes	0.0999	0.1628	rs602633-T	intergenic_variant	rs602633	4e-58	CELSR2,PSRC1	Identification of 64 Novel Genetic Loci Provides an Expanded View on the Genetic Architecture of Coronary Artery Disease.	1_109821511
1	109821511	0.784175	0.111759	0	0	0	Yes	1.1111	NR	rs602633-?	intergenic_variant	rs602633	1e-08	SORT1	Shared genetic susceptibility to ischemic stroke and coronary artery disease: a genome-wide analysis of common variants.	1_109821511
6	39134099	0.846606	0.111824	0	0	0	No	1.07	0.21	rs56336142-T	TF_binding_site_variant	rs56336142	2e-08	KCNK5	A comprehensive 1,000 Genomes-based genome-wide association meta-analysis of coronary artery disease.	6_39134099
18	20009691	0.680376	0.11276	0	0	0	No	0.5863	-0.0323675	18:20009691_C_T	-	rs9951447	3.5e-10	CTAGE1	Aragam et al, 2021, Medrxiv. Discovery and systematic characterization of risk variants and genes for coronary artery disease in over a million participants	18_20009691
16	15917838	0.507291	0.11462	0	0	0	No	0.033	0.697	rs216158-C	intron_variant	rs216158	5e-07	MYH11	Identification of 64 Novel Genetic Loci Provides an Expanded View on the Genetic Architecture of Coronary Artery Disease.	16_15917838
7	11778975	0.974031	0.116221	0	0	0	No	1.28	0.264	rs17165136-A	intron_variant	rs17165136	1e-25	THSD7A	Genome-Wide Association and Functional Studies Identify SCML4 and THSD7A as Novel Susceptibility Genes for Coronary Artery Disease.	7_11778975
10	91004886	0.587914	0.118126	0	0	0	No	1.08	0.153	rs2246942-G	intron_variant	rs2246942	4e-16	LIPA	Association analyses based on false discovery rate implicate new loci for coronary artery disease.	10_91004886
10	91004886	0.587914	0.118126	0	0	0	Yes	0.0706	0.9436	rs2246942-A	intron_variant	rs2246942	2e-24	LIPA	Identification of 64 Novel Genetic Loci Provides an Expanded View on the Genetic Architecture of Coronary Artery Disease.	10_91004886
9	136141870	0.901	0.118387	0	0	0	No	1.08		rs2519093-T	intron_variant	rs2519093	1e-11	ABO	A comprehensive 1,000 Genomes-based genome-wide association meta-analysis of coronary artery disease.	9_136141870
9	136141870	0.901	0.118387	0	0	0	Yes	0.0554	0.5535	rs2519093-T	intron_variant	rs2519093	2e-14	ABO	Identification of 64 Novel Genetic Loci Provides an Expanded View on the Genetic Architecture of Coronary Artery Disease.	9_136141870
13	110818102	0.907111	0.118514	0	0	0	No	1.09	0.678	rs11617955-T	intron_variant	rs11617955	4e-10	COL4A1,COL4A2	Association analyses based on false discovery rate implicate new loci for coronary artery disease.	13_110818102
13	110818102	0.907111	0.118514	0	0	0	Yes	0.081	0.896	rs11617955-A	intron_variant	rs11617955	4e-17	COL4A1	Identification of 64 Novel Genetic Loci Provides an Expanded View on the Genetic Architecture of Coronary Artery Disease.	13_110818102
6	82612271	0.682843	0.120043	0	0	0	No	1.03	0.92	A		rs4613862	NA	FAM46A	Erdmann, J., Kessler, T., Munoz Venegas, L. and Schunkert, H., 2018. A decade of genome-wide association studies for coronary artery disease: the challenges ahead. Cardiovascular research, 114(9), pp.1241-1257.	6_82612271
6	82612271	0.682843	0.120043	0	0	0	Yes	0.0319	0.1355	rs4613862-A	intron_variant	rs4613862	7e-10	intergenic	Identification of 64 Novel Genetic Loci Provides an Expanded View on the Genetic Architecture of Coronary Artery Disease.	6_82612271
6	82612271	0.682843	0.120043	0	0	0	Yes	0.0345	0.8347	rs4613862-A	intron_variant	rs4613862	1e-09	intergenic	Identification of 64 Novel Genetic Loci Provides an Expanded View on the Genetic Architecture of Coronary Artery Disease.	6_82612271
1	149995265	0.604866	0.120992	0	0	0	No	0.034	0.701	rs67807996-A	intergenic_variant	rs67807996	7e-06	intergenic	Identification of 64 Novel Genetic Loci Provides an Expanded View on the Genetic Architecture of Coronary Artery Disease.	1_149995265
11	102801847	0.758957	0.126908	0	0	0	No	0.0324	0.5209	rs12788925-A	intergenic_variant	rs12788925	5e-07	intergenic	Identification of 64 Novel Genetic Loci Provides an Expanded View on the Genetic Architecture of Coronary Artery Disease.	11_102801847
11	118943433	0.531627	0.126963	0	0	0	No	0.032	0.533	rs1185460-A	non_coding_transcript_exon_variant	rs1185460	8e-07	VPS11	Identification of 64 Novel Genetic Loci Provides an Expanded View on the Genetic Architecture of Coronary Artery Disease.	11_118943433
17	59472057	0.578062	0.129034	0	0	0	No	0.0282	0.7292	rs2286526-T	non_coding_transcript_exon_variant	rs2286526	9e-06	BCAS3,TBX2	Identification of 64 Novel Genetic Loci Provides an Expanded View on the Genetic Architecture of Coronary Artery Disease.	17_59472057
15	91428589	0.513003	0.131005	0	0	0	No	0.468	0.0603783	15:91428589_G_T	-	rs7183988	2.42e-33	FES	Aragam et al, 2021, Medrxiv. Discovery and systematic characterization of risk variants and genes for coronary artery disease in over a million participants	15_91428589
6	143227412	0.674245	0.132913	0	0	0	No	0.031	0.786	rs4896604-A	intron_variant	rs4896604	1e-06	HIVEP2	Identification of 64 Novel Genetic Loci Provides an Expanded View on the Genetic Architecture of Coronary Artery Disease.	6_143227412
1	56577346	0.700187	0.133006	0	0	0	No	0.031	0.682	rs72675530-A	intergenic_variant	rs72675530	3e-06	intergenic	Identification of 64 Novel Genetic Loci Provides an Expanded View on the Genetic Architecture of Coronary Artery Disease.	1_56577346
15	79139000	0.512296	0.133078	0	0	0	No	0.074	0.124	rs11637783-T	intron_variant	rs11637783	1e-30	intergenic	Identification of 64 Novel Genetic Loci Provides an Expanded View on the Genetic Architecture of Coronary Artery Disease.	15_79139000
15	67441750	0.855783	0.133943	0	0	0	No	1.07	0.523	rs72743461-C	intron_variant	rs72743461	5e-12	SMAD3	Association analyses based on false discovery rate implicate new loci for coronary artery disease.	15_67441750
15	67441750	0.855783	0.133943	0	0	0	Yes	0.0576	0.7166	rs72743461-A	intron_variant	rs72743461	6e-17	SMAD3	Identification of 64 Novel Genetic Loci Provides an Expanded View on the Genetic Architecture of Coronary Artery Disease.	15_67441750
7	151120948	0.683264	0.137574	0	0	0	No	1.67	0.76	rs13232179-A	intergenic_variant	rs13232179	1e-06	intergenic	Genome-wide association study of coronary heart disease and its risk factors in 8,090 African Americans: the NHLBI CARe Project.	7_151120948
17	73841285	0.525182	0.137732	0	0	0	No	0.6698	0.031105	17:73841285_C_T	-	rs2410859	6.14e-09	UNC13D	Aragam et al, 2021, Medrxiv. Discovery and systematic characterization of risk variants and genes for coronary artery disease in over a million participants	17_73841285
6	39171862	0.806197	0.138336	0	0	0	No	0.2542	0.0426522	6:39171862_C_T	-	rs733701	6.86e-14	KCNK5	Aragam et al, 2021, Medrxiv. Discovery and systematic characterization of risk variants and genes for coronary artery disease in over a million participants	6_39171862
15	67458639	0.789417	0.138343	0	0	0	No	1.21	0.3	rs17228212-C	intron_variant	rs17228212	2e-07	SMAD3	Genomewide association analysis of coronary artery disease.	15_67458639
1	109822166	0.780931	0.138482	0	0	0	No	1.11	0.47	A		rs599839	NA	SORT1,PSCR1,CELSR2	Erdmann, J., Kessler, T., Munoz Venegas, L. and Schunkert, H., 2018. A decade of genome-wide association studies for coronary artery disease: the challenges ahead. Cardiovascular research, 114(9), pp.1241-1257.	1_109822166
1	109822166	0.780931	0.138482	0	0	0	Yes	1.29	0.77	rs599839-A	intergenic_variant	rs599839	4e-09	PSRC1	Genomewide association analysis of coronary artery disease.	1_109822166
1	109822166	0.780931	0.138482	0	0	0	Yes	1.11	0.91	rs599839-A	intergenic_variant	rs599839	3e-10	SORT1	Large-scale association analysis identifies 13 new susceptibility loci for coronary artery disease.	1_109822166
1	109822166	0.780931	0.138482	0	0	0	Yes	1.11	0.46			rs599839	NA	SORT1	McPherson, R. and Tybjaerg-Hansen, A., 2016. Genetics of coronary artery disease. Circulation research, 118(4), pp.564-578.	1_109822166
2	188343497	0.625556	0.138587	0	0	0	No		NR	rs7586970-?	missense_variant	rs7586970	9e-06	intergenic	A genome-wide association study in Europeans and South Asians identifies five new loci for coronary artery disease.	2_188343497
5	131667353	0.856233	0.139333	0	0	0	No	1.07	0.48	G		rs273909	NA	SLC22A4	Erdmann, J., Kessler, T., Munoz Venegas, L. and Schunkert, H., 2018. A decade of genome-wide association studies for coronary artery disease: the challenges ahead. Cardiovascular research, 114(9), pp.1241-1257.	5_131667353
5	131667353	0.856233	0.139333	0	0	0	Yes	0.0534	0.8429	rs273909-A	intron_variant	rs273909	3e-10	LOC553103,SLC22A4	Identification of 64 Novel Genetic Loci Provides an Expanded View on the Genetic Architecture of Coronary Artery Disease.	5_131667353
5	131667353	0.856233	0.139333	0	0	0	Yes	0.0488	0.0193	rs273909-A	intron_variant	rs273909	5e-10	LOC553103,SLC22A4	Identification of 64 Novel Genetic Loci Provides an Expanded View on the Genetic Architecture of Coronary Artery Disease.	5_131667353
5	131667353	0.856233	0.139333	0	0	0	Yes	1.06	0.87			rs273909	NA	SLC22A4/A5	McPherson, R. and Tybjaerg-Hansen, A., 2016. Genetics of coronary artery disease. Circulation research, 118(4), pp.564-578.	5_131667353
6	57145562	0.970723	0.143247	0	0	0	No	0.0669	0.0748681	6:57145562_C_T	-	rs11752218	4.01e-14	PRIM2	Aragam et al, 2021, Medrxiv. Discovery and systematic characterization of risk variants and genes for coronary artery disease in over a million participants	6_57145562
2	113836944	0.694384	0.143624	0	0	0	No	0.0281	0.1811	rs10186133-T	TF_binding_site_variant	rs10186133	1e-06	IL1F10	Identification of 64 Novel Genetic Loci Provides an Expanded View on the Genetic Architecture of Coronary Artery Disease.	2_113836944
6	34552797	0.869833	0.145099	0	0	0	No	0.0479	0.1352	rs2814944-A	regulatory_region_variant	rs2814944	2e-11	C6orf106	Identification of 64 Novel Genetic Loci Provides an Expanded View on the Genetic Architecture of Coronary Artery Disease.	6_34552797
11	126262638	0.727045	0.145186	0	0	0	No	0.6746	0.030326	11:126262638_A_G	-	rs10790800	6.59e-09	ST3GAL4	Aragam et al, 2021, Medrxiv. Discovery and systematic characterization of risk variants and genes for coronary artery disease in over a million participants	11_126262638
3	15648004	0.562258	0.145244	0	0	0	No	1.06	0.57	rs7651039-C	non_coding_transcript_exon_variant	rs7651039	2e-06	intergenic	Large-scale association analysis identifies 13 new susceptibility loci for coronary artery disease.	3_15648004
11	116611733	0.887055	0.146116	0	0	0	No	1.15	NR	rs9326246-C	intergenic_variant	rs9326246	3e-07	ZNF259,APOA1,APO5A	Shared genetic susceptibility to ischemic stroke and coronary artery disease: a genome-wide analysis of common variants.	11_116611733
3	138121920	0.903387	0.147523	0	0	0	No	0.063	0.858	rs3732837-A	3_prime_UTR_variant	rs3732837	5e-16	MRAS	Identification of 64 Novel Genetic Loci Provides an Expanded View on the Genetic Architecture of Coronary Artery Disease.	3_138121920
4	3452345	0.660222	0.147535	0	0	0	No	0.033	0.186	rs59950280-A	intergenic_variant	rs59950280	2e-06	HGFAC	Identification of 64 Novel Genetic Loci Provides an Expanded View on the Genetic Architecture of Coronary Artery Disease.	4_3452345
4	148281001	0.742789	0.150321	0	0	0	No	1.07	0.059661	rs4593108-C	regulatory_region_variant	rs4593108	9e-10	EDNRA	A comprehensive 1,000 Genomes-based genome-wide association meta-analysis of coronary artery disease.	4_148281001
4	148281001	0.742789	0.150321	0	0	0	Yes	0.0627	0.2014	rs4593108-C	regulatory_region_variant	rs4593108	8e-15	intergenic	Identification of 64 Novel Genetic Loci Provides an Expanded View on the Genetic Architecture of Coronary Artery Disease.	4_148281001
1	22132518	0.821311	0.151944	0	0	0	No	0.0401	0.2346	rs35465346-A	intergenic_variant	rs35465346	9e-06	LDLRAD2	Identification of 64 Novel Genetic Loci Provides an Expanded View on the Genetic Architecture of Coronary Artery Disease.	1_22132518
6	82595959	0.690292	0.154555	0	0	0	No	0.4577	-0.035459	6:82595959_C_T	-	rs9361867	5.11e-12	FAM46A	Aragam et al, 2021, Medrxiv. Discovery and systematic characterization of risk variants and genes for coronary artery disease in over a million participants	6_82595959
11	5701074	0.917208	0.154631	0	0	0	No	1.09	0.49	A		rs11601507	NA	TRIM5,TRIM22,TRIM6,OR52N1,OR52B6	Erdmann, J., Kessler, T., Munoz Venegas, L. and Schunkert, H., 2018. A decade of genome-wide association studies for coronary artery disease: the challenges ahead. Cardiovascular research, 114(9), pp.1241-1257.	11_5701074
11	5701074	0.917208	0.154631	0	0	0	Yes	0.0782	0.8676	rs11601507-A	missense_variant	rs11601507	6e-13	TRIM5,TRIM22	Identification of 64 Novel Genetic Loci Provides an Expanded View on the Genetic Architecture of Coronary Artery Disease.	11_5701074
11	5701074	0.917208	0.154631	0	0	0	Yes	0.084	0.637	rs11601507-A	missense_variant	rs11601507	2e-12	TRIM5,TRIM22	Identification of 64 Novel Genetic Loci Provides an Expanded View on the Genetic Architecture of Coronary Artery Disease.	11_5701074
11	5701074	0.917208	0.154631	0	0	0	Yes	0.0838	0.2196	rs11601507-A	missense_variant	rs11601507	2e-12	TRIM5,TRIM22	Identification of 64 Novel Genetic Loci Provides an Expanded View on the Genetic Architecture of Coronary Artery Disease.	11_5701074
11	8080425	0.92032	0.157383	0	0	0	No	2.94		C/T	Intronic	rs61879614	NA	TUB	Charmet, R., Duffy, S., Keshavarzi, S., Gyorgy, B., Marre, M., Rossing, P., McKnight, A.J., Maxwell, A.P., Paterson, A.D., Trégouët, D.A. and Hadjadj, S., 2018. Novel risk genes identified in a genome-wide association study for coronary artery disease in patients with type 1 diabetes. Cardiovascular diabetology, 17(1), p.61.	11_8080425
9	21843842	0.796437	0.157401	0	0	0	No	0.5558	0.0445724	9:21843842_A_G	-	rs11523031	8.86e-09	MTAP	Aragam et al, 2021, Medrxiv. Discovery and systematic characterization of risk variants and genes for coronary artery disease in over a million participants	9_21843842
19	45395619	0.945016	0.158628	0	0	0	No	1.14	0.89	G		rs2075650	NA	APOE,APOC1,TOMM40,PVRL2,COTL1	Erdmann, J., Kessler, T., Munoz Venegas, L. and Schunkert, H., 2018. A decade of genome-wide association studies for coronary artery disease: the challenges ahead. Cardiovascular research, 114(9), pp.1241-1257.	19_45395619
6	161005610	0.982105	0.162365	0	0	0	No	1.37	0.637485	rs55730499-T	intron_variant	rs55730499	5e-39	SLC22A3,LPAL2,LPA	A comprehensive 1,000 Genomes-based genome-wide association meta-analysis of coronary artery disease.	6_161005610
6	161005610	0.982105	0.162365	0	0	0	Yes		0.345	rs55730499-T	intron_variant	rs55730499	5e-62	LPA	Efficiently controlling for case-control imbalance and sample relatedness in large-scale genetic association studies.	6_161005610
6	161005610	0.982105	0.162365	0	0	0	Yes	0.3368	0.1802	rs55730499-T	intron_variant	rs55730499	3e-154	LPA	Identification of 64 Novel Genetic Loci Provides an Expanded View on the Genetic Architecture of Coronary Artery Disease.	6_161005610
6	161005610	0.982105	0.162365	0	0	0	Yes	0.337	0.1483	rs55730499-T	intron_variant	rs55730499	3e-154	LPA	Identification of 64 Novel Genetic Loci Provides an Expanded View on the Genetic Architecture of Coronary Artery Disease.	6_161005610
6	161005610	0.982105	0.162365	0	0	0	Yes	0.3122	0.8117	rs55730499-T	intron_variant	rs55730499	1e-153	LPA	Identification of 64 Novel Genetic Loci Provides an Expanded View on the Genetic Architecture of Coronary Artery Disease.	6_161005610
6	12927544	0.581732	0.163288	0	0	0	No	1.10	0.86	C		rs12526453	NA	PHACTR1,EDN1	Erdmann, J., Kessler, T., Munoz Venegas, L. and Schunkert, H., 2018. A decade of genome-wide association studies for coronary artery disease: the challenges ahead. Cardiovascular research, 114(9), pp.1241-1257.	6_12927544
6	12927544	0.581732	0.163288	0	0	0	Yes	1.1	0.62	rs12526453-C	intron_variant	rs12526453	1e-09	PHACTR1	Large-scale association analysis identifies 13 new susceptibility loci for coronary artery disease.	6_12927544
6	12927544	0.581732	0.163288	0	0	0	Yes	1.1				rs12526453	NA	PHACTR1	McPherson, R. and Tybjaerg-Hansen, A., 2016. Genetics of coronary artery disease. Circulation research, 118(4), pp.564-578.	6_12927544
6	36638636	0.648909	0.164859	0	0	0	No	1.03	0.53	A		rs1321309	NA	CDKN1A,PI16	Erdmann, J., Kessler, T., Munoz Venegas, L. and Schunkert, H., 2018. A decade of genome-wide association studies for coronary artery disease: the challenges ahead. Cardiovascular research, 114(9), pp.1241-1257.	6_36638636
6	36638636	0.648909	0.164859	0	0	0	Yes	0.028	0.7304	rs1321309-A	intergenic_variant	rs1321309	3e-08	CDKN1A,PANDAR	Identification of 64 Novel Genetic Loci Provides an Expanded View on the Genetic Architecture of Coronary Artery Disease.	6_36638636
2	218669225	0.929337	0.165027	0	0	0	No	0.062	0.646	rs61741262-T	missense_variant	rs61741262	2e-08	TNS1	Identification of 64 Novel Genetic Loci Provides an Expanded View on the Genetic Architecture of Coronary Artery Disease.	2_218669225
17	66882466	0.731734	0.16509	0	0	0	No	0.0286	0.2444	rs4148005-T	intron_variant	rs4148005	2e-06	ABCA8	Identification of 64 Novel Genetic Loci Provides an Expanded View on the Genetic Architecture of Coronary Artery Disease.	17_66882466
3	49448566	0.812482	0.165276	0	0	0	No	1.076	0.349	rs7623687-A	intron_variant	rs7623687	4e-10	RHOA	Association analyses based on false discovery rate implicate new loci for coronary artery disease.	3_49448566
3	49448566	0.812482	0.165276	0	0	0	Yes	1.07	0.78	A		rs7623687	NA	RHOA,AMT,TCTA,CDHRA,KLHDC8B,andothers	Erdmann, J., Kessler, T., Munoz Venegas, L. and Schunkert, H., 2018. A decade of genome-wide association studies for coronary artery disease: the challenges ahead. Cardiovascular research, 114(9), pp.1241-1257.	3_49448566
3	49448566	0.812482	0.165276	0	0	0	Yes	1.08	0.75	rs7623687-A	intron_variant	rs7623687	2e-08	RHOA	Genetic analysis in UK Biobank links insulin resistance and transendothelial migration pathways to coronary artery disease.	3_49448566
3	49448566	0.812482	0.165276	0	0	0	Yes	0.0529	0.1624	rs7623687-A	intron_variant	rs7623687	1e-08	AMT,RHOA,TCTA	Identification of 64 Novel Genetic Loci Provides an Expanded View on the Genetic Architecture of Coronary Artery Disease.	3_49448566
6	35034800	0.978332	0.167607	0	0	0	No	1.07	0.57	G		rs17609940	NA	ANKS1A,UHRF1BP1	Erdmann, J., Kessler, T., Munoz Venegas, L. and Schunkert, H., 2018. A decade of genome-wide association studies for coronary artery disease: the challenges ahead. Cardiovascular research, 114(9), pp.1241-1257.	6_35034800
6	35034800	0.978332	0.167607	0	0	0	Yes	1.07	0.46	rs17609940-G	intron_variant	rs17609940	1e-08	ANKS1A	Large-scale association analysis identifies 13 new susceptibility loci for coronary artery disease.	6_35034800
6	35034800	0.978332	0.167607	0	0	0	Yes	1.03	0.68			rs17609940	NA	ANKS1A	McPherson, R. and Tybjaerg-Hansen, A., 2016. Genetics of coronary artery disease. Circulation research, 118(4), pp.564-578.	6_35034800
19	11202306	0.837647	0.169407	0	0	0	No	1.14	0.323536	rs6511720-G	intron_variant	rs6511720	8e-22	LDLR	Association analyses based on false discovery rate implicate new loci for coronary artery disease.	19_11202306
19	11202306	0.837647	0.169407	0	0	0	Yes	0.1359	0.0799	rs6511720-T	intron_variant	rs6511720	5e-41	LDLR	Identification of 64 Novel Genetic Loci Provides an Expanded View on the Genetic Architecture of Coronary Artery Disease.	19_11202306
19	11202306	0.837647	0.169407	0	0	0	Yes	0.136	0.048	rs6511720-T	intron_variant	rs6511720	5e-41	LDLR	Identification of 64 Novel Genetic Loci Provides an Expanded View on the Genetic Architecture of Coronary Artery Disease.	19_11202306
10	44776310	0.738129	0.171232	0	0	0	No	1.25	0.45	rs1746049-C	regulatory_region_variant	rs1746049	2e-09	CXCL12	A genome-wide association study reveals susceptibility loci for myocardial infarction/coronary artery disease in Saudi Arabs.	10_44776310
12	20220033	0.532621	0.171841	0	0	0	No	1.06		G		rs10841443	NA	RP11-664H17.1	Erdmann, J., Kessler, T., Munoz Venegas, L. and Schunkert, H., 2018. A decade of genome-wide association studies for coronary artery disease: the challenges ahead. Cardiovascular research, 114(9), pp.1241-1257.	12_20220033
12	20220033	0.532621	0.171841	0	0	0	Yes	1.05	0.41	rs10841443-G	intron_variant	rs10841443	2e-08	RP11-664H17.1	Genetic analysis in UK Biobank links insulin resistance and transendothelial migration pathways to coronary artery disease.	12_20220033
12	20220033	0.532621	0.171841	0	0	0	Yes	0.046	0.1162	rs10841443-C	intron_variant	rs10841443	3e-14	LOC100506393	Identification of 64 Novel Genetic Loci Provides an Expanded View on the Genetic Architecture of Coronary Artery Disease.	12_20220033
12	20220033	0.532621	0.171841	0	0	0	Yes	0.051	0.8116	rs10841443-C	intron_variant	rs10841443	8e-14	LOC100506393	Identification of 64 Novel Genetic Loci Provides an Expanded View on the Genetic Architecture of Coronary Artery Disease.	12_20220033
12	20220033	0.532621	0.171841	0	0	0	Yes	0.051	0.861	rs10841443-C	intron_variant	rs10841443	8e-14	LOC100506393	Identification of 64 Novel Genetic Loci Provides an Expanded View on the Genetic Architecture of Coronary Artery Disease.	12_20220033
9	136153875	0.890549	0.172038	0	0	0	No	0.2064	0.0537577	9:136153875_C_T	-	rs651007	1.28e-18	ABO	Aragam et al, 2021, Medrxiv. Discovery and systematic characterization of risk variants and genes for coronary artery disease in over a million participants	9_136153875
3	138122122	0.90483	0.17353	0	0	0	No	1.07	0.07			rs9818870	NA	MRAS	McPherson, R. and Tybjaerg-Hansen, A., 2016. Genetics of coronary artery disease. Circulation research, 118(4), pp.564-578.	3_138122122
3	138122122	0.90483	0.17353	0	0	0	Yes	1.15	0.15	rs9818870-T	3_prime_UTR_variant	rs9818870	7e-13	MRAS	New susceptibility locus for coronary artery disease on chromosome 3q22.3.	3_138122122
3	138122122	0.90483	0.17353	0	0	0	Yes	1.11	NR	rs9818870-T	3_prime_UTR_variant	rs9818870	1e-07	MRAS	Shared genetic susceptibility to ischemic stroke and coronary artery disease: a genome-wide analysis of common variants.	3_138122122
10	82251514	0.692148	0.175942	0	0	0	No	1.05	0.89	T		rs17680741	NA	TSPAN14,MAT1A,FAM213A	Erdmann, J., Kessler, T., Munoz Venegas, L. and Schunkert, H., 2018. A decade of genome-wide association studies for coronary artery disease: the challenges ahead. Cardiovascular research, 114(9), pp.1241-1257.	10_82251514
10	82251514	0.692148	0.175942	0	0	0	Yes	0.042	0.5098	rs17680741-T	intron_variant	rs17680741	2e-11	TSPAN14	Identification of 64 Novel Genetic Loci Provides an Expanded View on the Genetic Architecture of Coronary Artery Disease.	10_82251514
10	82251514	0.692148	0.175942	0	0	0	Yes	0.047	0.837	rs17680741-T	intron_variant	rs17680741	2e-11	TSPAN14	Identification of 64 Novel Genetic Loci Provides an Expanded View on the Genetic Architecture of Coronary Artery Disease.	10_82251514
5	52185695	0.927919	0.1797	0	0	0	No	1.38889	0.018	rs16880442-G	non_coding_transcript_exon_variant	rs16880442	6e-07	ITGA1	A genome-wide association study reveals susceptibility loci for myocardial infarction/coronary artery disease in Saudi Arabs.	5_52185695
3	138092889	0.872459	0.181609	0	0	0	No	0.0737	0.3559	rs185244-T	intron_variant	rs185244	3e-18	MRAS	Identification of 64 Novel Genetic Loci Provides an Expanded View on the Genetic Architecture of Coronary Artery Disease.	3_138092889
3	138092889	0.872459	0.181609	0	0	0	Yes	0.0644	0.695	rs185244-T	intron_variant	rs185244	2e-17	MRAS	Identification of 64 Novel Genetic Loci Provides an Expanded View on the Genetic Architecture of Coronary Artery Disease.	3_138092889
2	155225182	0.965773	0.182436	0	0	0	No	2.32		G/A	Intronic	rs17206992	NA	GALNT13	Charmet, R., Duffy, S., Keshavarzi, S., Gyorgy, B., Marre, M., Rossing, P., McKnight, A.J., Maxwell, A.P., Paterson, A.D., Trégouët, D.A. and Hadjadj, S., 2018. Novel risk genes identified in a genome-wide association study for coronary artery disease in patients with type 1 diabetes. Cardiovascular diabetology, 17(1), p.61.	2_155225182
15	79141784	0.540535	0.184762	0	0	0	No	0.0636	0.3545	rs7173743-T	intron_variant	rs7173743	5e-36	intergenic	Identification of 64 Novel Genetic Loci Provides an Expanded View on the Genetic Architecture of Coronary Artery Disease.	15_79141784
15	79141784	0.540535	0.184762	0	0	0	Yes	1.08				rs7173743	NA	ADAMTS7	McPherson, R. and Tybjaerg-Hansen, A., 2016. Genetics of coronary artery disease. Circulation research, 118(4), pp.564-578.	15_79141784
15	79141784	0.540535	0.184762	0	0	0	Yes	1.0753	NR	rs7173743-?	intron_variant	rs7173743	7e-08	ADAMTS7	Shared genetic susceptibility to ischemic stroke and coronary artery disease: a genome-wide analysis of common variants.	15_79141784
10	24833614	0.780195	0.188899	0	0	0	No	0.0349	0.1842	rs1888657-T	intron_variant	rs1888657	7e-08	KIAA1217	Identification of 64 Novel Genetic Loci Provides an Expanded View on the Genetic Architecture of Coronary Artery Disease.	10_24833614
15	79132330	0.585535	0.189545	0	0	0	No		0.118	rs11072811-C	intron_variant	rs11072811	1e-10	ADAMTS7,MORF4L1	Efficiently controlling for case-control imbalance and sample relatedness in large-scale genetic association studies.	15_79132330
7	20300416	0.621428	0.189861	0	0	0	No	0.7189	-0.0348934	7:20300416_A_G	-	rs10486389	1.39e-09	MACC1	Aragam et al, 2021, Medrxiv. Discovery and systematic characterization of risk variants and genes for coronary artery disease in over a million participants	7_20300416
6	160907134	0.703069	0.191795	0	0	0	No	1.82	0.46	rs3127599-C	intron_variant	rs3127599	4e-15	SLC22A3,LPAL2,LPA	Genome-wide haplotype association study identifies the SLC22A3-LPAL2-LPA gene cluster as a risk locus for coronary artery disease.	6_160907134
6	160907134	0.703069	0.191795	0	0	0	Yes	1.2	0.61	rs3127599-C	intron_variant	rs3127599	1e-09	SLC22A3,LPAL2,LPA	Genome-wide haplotype association study identifies the SLC22A3-LPAL2-LPA gene cluster as a risk locus for coronary artery disease.	6_160907134
4	6171230	0.72243	0.192338	0	0	0	No	1.7		T/C	Intronic	rs78031527	NA	JAKMIP1	Charmet, R., Duffy, S., Keshavarzi, S., Gyorgy, B., Marre, M., Rossing, P., McKnight, A.J., Maxwell, A.P., Paterson, A.D., Trégouët, D.A. and Hadjadj, S., 2018. Novel risk genes identified in a genome-wide association study for coronary artery disease in patients with type 1 diabetes. Cardiovascular diabetology, 17(1), p.61.	4_6171230
9	136154867	0.889927	0.192701	0	0	0	No	0.06	0.458	rs495828-T	intergenic_variant	rs495828	9e-12	ABO	Identification of 64 Novel Genetic Loci Provides an Expanded View on the Genetic Architecture of Coronary Artery Disease.	9_136154867
3	154054799	0.929608	0.195502	0	0	0	No	0.072	0.825	rs701145-T	3_prime_UTR_variant	rs701145	4e-14	GPR149	Identification of 64 Novel Genetic Loci Provides an Expanded View on the Genetic Architecture of Coronary Artery Disease.	3_154054799
17	47047868	0.503536	0.19625	0	0	0	No	0.0414	0.6717	rs3895874-A	regulatory_region_variant	rs3895874	1e-09	GIP	Identification of 64 Novel Genetic Loci Provides an Expanded View on the Genetic Architecture of Coronary Artery Disease.	17_47047868
7	14029739	0.674135	0.198291	0	0	0	No	0.032	0.021	rs2073533-T	intron_variant	rs2073533	3e-06	ETV1	Identification of 64 Novel Genetic Loci Provides an Expanded View on the Genetic Architecture of Coronary Artery Disease.	7_14029739
1	55521313	0.538862	0.199178	0	0	0	No	0.6329	0.0377989	1:55521313_G_T	-	rs472495	2.09e-11	PCSK9	Aragam et al, 2021, Medrxiv. Discovery and systematic characterization of risk variants and genes for coronary artery disease in over a million participants	1_55521313
3	14877574	0.876702	0.201999	0	0	0	No	0.059	0.694	rs1077534-A	intron_variant	rs1077534	3e-10	FGD5	Identification of 64 Novel Genetic Loci Provides an Expanded View on the Genetic Architecture of Coronary Artery Disease.	3_14877574
4	148290818	0.743241	0.203171	0	0	0	No	0.06	0.355	rs6810798-A	regulatory_region_variant	rs6810798	8e-14	intergenic	Identification of 64 Novel Genetic Loci Provides an Expanded View on the Genetic Architecture of Coronary Artery Disease.	4_148290818
10	44753867	0.726999	0.203502	0	0	0	No	1.33	0.87	rs501120-T	regulatory_region_variant	rs501120	9e-08	CXCL12	Genomewide association analysis of coronary artery disease.	10_44753867
10	44753867	0.726999	0.203502	0	0	0	Yes	1.08	0.42			rs501120	NA	CXCL12	McPherson, R. and Tybjaerg-Hansen, A., 2016. Genetics of coronary artery disease. Circulation research, 118(4), pp.564-578.	10_44753867
10	44753867	0.726999	0.203502	0	0	0	Yes	1.087	NR	rs501120-?	regulatory_region_variant	rs501120	2e-06	CXCL12	Shared genetic susceptibility to ischemic stroke and coronary artery disease: a genome-wide analysis of common variants.	10_44753867
20	33313566	0.546284	0.204735	0	0	0	No	0.0338	0.044	rs6088590-T	intron_variant	rs6088590	2e-09	NCOA6	Identification of 64 Novel Genetic Loci Provides an Expanded View on the Genetic Architecture of Coronary Artery Disease.	20_33313566
3	154057741	0.928862	0.205306	0	0	0	No	0.0642	0.3012	rs789294-C	intron_variant	rs789294	3e-15	GPR149	Identification of 64 Novel Genetic Loci Provides an Expanded View on the Genetic Architecture of Coronary Artery Disease.	3_154057741
1	38456106	0.552404	0.206638	0	0	0	No	0.0326	0.0164	rs4072980-A	regulatory_region_variant	rs4072980	4e-10	FHL3,SF3A3	Identification of 64 Novel Genetic Loci Provides an Expanded View on the Genetic Architecture of Coronary Artery Disease.	1_38456106
1	38456106	0.552404	0.206638	0	0	0	Yes	0.0353	0.3665	rs4072980-A	regulatory_region_variant	rs4072980	7e-10	FHL3,SF3A3	Identification of 64 Novel Genetic Loci Provides an Expanded View on the Genetic Architecture of Coronary Artery Disease.	1_38456106
9	124420173	0.761153	0.206815	0	0	0	No	1.03		C		rs885150	NA	DAB2IP	Erdmann, J., Kessler, T., Munoz Venegas, L. and Schunkert, H., 2018. A decade of genome-wide association studies for coronary artery disease: the challenges ahead. Cardiovascular research, 114(9), pp.1241-1257.	9_124420173
9	124420173	0.761153	0.206815	0	0	0	Yes	0.0355	0.5399	rs885150-T	intron_variant	rs885150	8e-10	DAB2IP	Identification of 64 Novel Genetic Loci Provides an Expanded View on the Genetic Architecture of Coronary Artery Disease.	9_124420173
3	44056898	0.764482	0.207693	0	0	0	No	0.0296	0.1441	rs11718455-T	regulatory_region_variant	rs11718455	4e-06	intergenic	Identification of 64 Novel Genetic Loci Provides an Expanded View on the Genetic Architecture of Coronary Artery Disease.	3_44056898
21	21347156	0.769682	0.207752	0	0	0	No	1.48	0.97	G/A	Intergenic	rs67213764	NA	NCRNA00320	Charmet, R., Duffy, S., Keshavarzi, S., Gyorgy, B., Marre, M., Rossing, P., McKnight, A.J., Maxwell, A.P., Paterson, A.D., Trégouët, D.A. and Hadjadj, S., 2018. Novel risk genes identified in a genome-wide association study for coronary artery disease in patients with type 1 diabetes. Cardiovascular diabetology, 17(1), p.61.	21_21347156
6	51385009	0.70914	0.207958	0	0	0	No	0.0275	0.693	rs4644046-A	intergenic_variant	rs4644046	1e-06	intergenic	Identification of 64 Novel Genetic Loci Provides an Expanded View on the Genetic Architecture of Coronary Artery Disease.	6_51385009
13	28984063	0.736101	0.208422	0	0	0	No	1.14	0.5	rs9508025-C	intron_variant	rs9508025	6e-07	FLT1	A genome-wide association study of a coronary artery disease risk variant.	13_28984063
11	120363937	0.667675	0.208524	0	0	0	No	0.6662	-0.0294662	11:120363937_C_T	-	rs4938809	2.96e-08	ARHGEF12	Aragam et al, 2021, Medrxiv. Discovery and systematic characterization of risk variants and genes for coronary artery disease in over a million participants	11_120363937
2	62950435	0.822206	0.21007	0	0	0	No	0.038	0.203	rs360798-A	intron_variant	rs360798	4e-06	EHBP1	Identification of 64 Novel Genetic Loci Provides an Expanded View on the Genetic Architecture of Coronary Artery Disease.	2_62950435
4	77416627	0.535463	0.211383	0	0	0	No	1.04		A		rs12500824	NA	SHROOM3,SEPT11,FAM47E,STBD1	Erdmann, J., Kessler, T., Munoz Venegas, L. and Schunkert, H., 2018. A decade of genome-wide association studies for coronary artery disease: the challenges ahead. Cardiovascular research, 114(9), pp.1241-1257.	4_77416627
4	77416627	0.535463	0.211383	0	0	0	Yes	0.0336	0.8189	rs12500824-A	intron_variant	rs12500824	2e-10	SHROOM3	Identification of 64 Novel Genetic Loci Provides an Expanded View on the Genetic Architecture of Coronary Artery Disease.	4_77416627
4	77416627	0.535463	0.211383	0	0	0	Yes	0.0359	0.3247	rs12500824-A	intron_variant	rs12500824	4e-10	SHROOM3	Identification of 64 Novel Genetic Loci Provides an Expanded View on the Genetic Architecture of Coronary Artery Disease.	4_77416627
4	77416627	0.535463	0.211383	0	0	0	Yes	0.036	0.736	rs12500824-A	intron_variant	rs12500824	4e-10	SHROOM3	Identification of 64 Novel Genetic Loci Provides an Expanded View on the Genetic Architecture of Coronary Artery Disease.	4_77416627
5	122434666	0.710972	0.212326	0	0	0	No	0.034	0.256	rs2546343-T	intron_variant	rs2546343	7e-07	PRDM6	Identification of 64 Novel Genetic Loci Provides an Expanded View on the Genetic Architecture of Coronary Artery Disease.	5_122434666
3	14926351	0.511956	0.213269	0	0	0	No	0.0379	0.3178	rs34991912-T	intron_variant	rs34991912	3e-11	FGD5	Identification of 64 Novel Genetic Loci Provides an Expanded View on the Genetic Architecture of Coronary Artery Disease.	3_14926351
2	19942473	0.831065	0.215861	0	0	0	No	1.09	0.418221	rs16986953-A	intergenic_variant	rs16986953	1e-08	AK097927	A comprehensive 1,000 Genomes-based genome-wide association meta-analysis of coronary artery disease.	2_19942473
2	19942473	0.831065	0.215861	0	0	0	Yes	1.11	0.361	rs16986953-A	intergenic_variant	rs16986953	5e-10	AK097927	Association analyses based on false discovery rate implicate new loci for coronary artery disease.	2_19942473
2	19942473	0.831065	0.215861	0	0	0	Yes		0.389	rs16986953-A	intergenic_variant	rs16986953	1e-08	OSR1,LINC00954	Efficiently controlling for case-control imbalance and sample relatedness in large-scale genetic association studies.	2_19942473
2	19942473	0.831065	0.215861	0	0	0	Yes	0.0812	0.5775	rs16986953-A	intergenic_variant	rs16986953	1e-16	intergenic	Identification of 64 Novel Genetic Loci Provides an Expanded View on the Genetic Architecture of Coronary Artery Disease.	2_19942473
2	19942473	0.831065	0.215861	0	0	0	Yes	0.0855	0.6593	rs16986953-A	intergenic_variant	rs16986953	1e-15	intergenic	Identification of 64 Novel Genetic Loci Provides an Expanded View on the Genetic Architecture of Coronary Artery Disease.	2_19942473
2	19942473	0.831065	0.215861	0	0	0	Yes	0.086	0.982	rs16986953-A	intergenic_variant	rs16986953	1e-15	intergenic	Identification of 64 Novel Genetic Loci Provides an Expanded View on the Genetic Architecture of Coronary Artery Disease.	2_19942473
2	19942473	0.831065	0.215861	0	0	0	Yes	1.09				rs16986953	NA	LINC00954	McPherson, R. and Tybjaerg-Hansen, A., 2016. Genetics of coronary artery disease. Circulation research, 118(4), pp.564-578.	2_19942473
20	33449739	0.691424	0.217447	0	0	0	No	0.034	0.588	rs11698996-C	intron_variant	rs11698996	2e-07	GGT7	Identification of 64 Novel Genetic Loci Provides an Expanded View on the Genetic Architecture of Coronary Artery Disease.	20_33449739
19	8546138	0.849806	0.217715	0	0	0	No	0.039	0.241	rs59372292-T	intron_variant	rs59372292	5e-07	HNRNPM,PRAM1	Identification of 64 Novel Genetic Loci Provides an Expanded View on the Genetic Architecture of Coronary Artery Disease.	19_8546138
3	49162284	0.846352	0.21891	0	0	0	No	0.1129	-0.0534128	3:49162284_C_T	-	rs34759087	1.46e-09	LAMB2	Aragam et al, 2021, Medrxiv. Discovery and systematic characterization of risk variants and genes for coronary artery disease in over a million participants	3_49162284
11	116648917	0.779378	0.220209	0	0	0	No	1.05	0.891	rs964184-G	3_prime_UTR_variant	rs964184	5e-06	ZNF259,APOA5,APOA1	Association analyses based on false discovery rate implicate new loci for coronary artery disease.	11_116648917
11	116648917	0.779378	0.220209	0	0	0	Yes	1.13	0.41	G		rs964184	NA	APOA1-C3-A4-A5	Erdmann, J., Kessler, T., Munoz Venegas, L. and Schunkert, H., 2018. A decade of genome-wide association studies for coronary artery disease: the challenges ahead. Cardiovascular research, 114(9), pp.1241-1257.	11_116648917
11	116648917	0.779378	0.220209	0	0	0	Yes	0.0705	0.9285	rs964184-C	3_prime_UTR_variant	rs964184	8e-15	BUD13,ZPR1	Identification of 64 Novel Genetic Loci Provides an Expanded View on the Genetic Architecture of Coronary Artery Disease.	11_116648917
11	116648917	0.779378	0.220209	0	0	0	Yes	0.071	0.422	rs964184-C	3_prime_UTR_variant	rs964184	8e-15	BUD13,ZPR1	Identification of 64 Novel Genetic Loci Provides an Expanded View on the Genetic Architecture of Coronary Artery Disease.	11_116648917
11	116648917	0.779378	0.220209	0	0	0	Yes	1.13	0.15	rs964184-G	3_prime_UTR_variant	rs964184	1e-17	ZNF259,APOA1,APOC3,APOA4,APOA5	Large-scale association analysis identifies 13 new susceptibility loci for coronary artery disease.	11_116648917
11	116648917	0.779378	0.220209	0	0	0	Yes	1.05				rs964184	NA	ZNF259,APOA5,APOC3	McPherson, R. and Tybjaerg-Hansen, A., 2016. Genetics of coronary artery disease. Circulation research, 118(4), pp.564-578.	11_116648917
16	56995236	0.50065	0.222426	0	0	0	No	0.0405	0.5083	rs1800775-A	regulatory_region_variant	rs1800775	6e-10	CETP	Identification of 64 Novel Genetic Loci Provides an Expanded View on the Genetic Architecture of Coronary Artery Disease.	16_56995236
2	188196469	0.56947	0.223636	0	0	0	No		0.32	rs840616-?	intron_variant	rs840616	7e-07	intergenic	A genome-wide association study in Europeans and South Asians identifies five new loci for coronary artery disease.	2_188196469
2	188196469	0.56947	0.223636	0	0	0	Yes	1.04		C		rs840616	NA	CALCRL,TFPI	Erdmann, J., Kessler, T., Munoz Venegas, L. and Schunkert, H., 2018. A decade of genome-wide association studies for coronary artery disease: the challenges ahead. Cardiovascular research, 114(9), pp.1241-1257.	2_188196469
2	188196469	0.56947	0.223636	0	0	0	Yes	0.0402	0.3568	rs840616-T	intron_variant	rs840616	3e-09	intergenic	Identification of 64 Novel Genetic Loci Provides an Expanded View on the Genetic Architecture of Coronary Artery Disease.	2_188196469
15	91428197	0.504298	0.223944	0	0	0	No	1.06	0.98	rs2071382-T	intron_variant	rs2071382	7e-13	FURIN,FES	Association analyses based on false discovery rate implicate new loci for coronary artery disease.	15_91428197
18	57852587	0.680143	0.228444	0	0	0	No	0.745	-0.0327893	18:57852587_C_T	-	rs476828	1.27e-08	MC4R	Aragam et al, 2021, Medrxiv. Discovery and systematic characterization of risk variants and genes for coronary artery disease in over a million participants	18_57852587
20	33358499	0.686922	0.230574	0	0	0	No	0.3639	0.0329964	20:33358499_A_T	-	rs6088595	1.46e-10	NCOA6	Aragam et al, 2021, Medrxiv. Discovery and systematic characterization of risk variants and genes for coronary artery disease in over a million participants	20_33358499
17	27941886	0.596971	0.231108	0	0	0	No	1.04	0.14	G		rs13723	NA	CORO6,BLMH,ANKRD13B,GIT1,SSH2,EFCAB5	Erdmann, J., Kessler, T., Munoz Venegas, L. and Schunkert, H., 2018. A decade of genome-wide association studies for coronary artery disease: the challenges ahead. Cardiovascular research, 114(9), pp.1241-1257.	17_27941886
17	27941886	0.596971	0.231108	0	0	0	Yes	0.0395	0.5785	rs13723-A	3_prime_UTR_variant	rs13723	6e-10	ANKRD13B,CORO6	Identification of 64 Novel Genetic Loci Provides an Expanded View on the Genetic Architecture of Coronary Artery Disease.	17_27941886
6	57148171	0.974494	0.232044	0	0	0	No	0.0829	0.4303	rs71566846-T	regulatory_region_variant	rs71566846	3e-13	intergenic	Identification of 64 Novel Genetic Loci Provides an Expanded View on the Genetic Architecture of Coronary Artery Disease.	6_57148171
10	65732498	0.582433	0.236948	0	0	0	No	0.031	0.589	rs2671540-T	intron_variant	rs2671540	4e-06	intergenic	Identification of 64 Novel Genetic Loci Provides an Expanded View on the Genetic Architecture of Coronary Artery Disease.	10_65732498
12	107752077	0.62769	0.237522	0	0	0	No	0.029	0.254	rs10778546-A	intron_variant	rs10778546	9e-06	BTBD11	Identification of 64 Novel Genetic Loci Provides an Expanded View on the Genetic Architecture of Coronary Artery Disease.	12_107752077
9	21953099	0.973485	0.237762	0	0	0	No	0.158	0.595	rs145542470-A	intron_variant	rs145542470	6e-10	intergenic	Identification of 64 Novel Genetic Loci Provides an Expanded View on the Genetic Architecture of Coronary Artery Disease.	9_21953099
22	24555861	0.891242	0.237797	0	0	0	No	0.9382	0.0596346	22:24555861_A_G	-	rs12484557	6.28e-09	CABIN1	Aragam et al, 2021, Medrxiv. Discovery and systematic characterization of risk variants and genes for coronary artery disease in over a million participants	22_24555861
20	33764554	0.897456	0.239137	0	0	0	No	1.07	0.18	A		rs867186	NA	PROCR,ASIP,NCOA6,ITGB4BP/EIF6andothers	Erdmann, J., Kessler, T., Munoz Venegas, L. and Schunkert, H., 2018. A decade of genome-wide association studies for coronary artery disease: the challenges ahead. Cardiovascular research, 114(9), pp.1241-1257.	20_33764554
20	33764554	0.897456	0.239137	0	0	0	Yes	0.93	0.314	G		rs867186	NA	PROCR	Howson, J.M., Zhao, W., Barnes, D.R., Ho, W.K., Young, R., Paul, D.S., Waite, L.L., Freitag, D.F., Fauman, E.B., Salfati, E.L. and Sun, B.B., 2017. Fifteen new risk loci for coronary artery disease highlight arterial-wall-specific mechanisms. Nature genetics, 49(7), p.1113.	20_33764554
20	33764554	0.897456	0.239137	0	0	0	Yes	0.063	0.5349	rs867186-A	missense_variant	rs867186	5e-12	PROCR	Identification of 64 Novel Genetic Loci Provides an Expanded View on the Genetic Architecture of Coronary Artery Disease.	20_33764554
20	33764554	0.897456	0.239137	0	0	0	Yes	0.0573	0.222	rs867186-A	missense_variant	rs867186	7e-12	PROCR	Identification of 64 Novel Genetic Loci Provides an Expanded View on the Genetic Architecture of Coronary Artery Disease.	20_33764554
11	9780891	0.563341	0.23918	0	0	0	No	0.044	0.323	rs10734649-T	intron_variant	rs10734649	3e-11	LOC440028,SBF2-AS1,SWAP70	Identification of 64 Novel Genetic Loci Provides an Expanded View on the Genetic Architecture of Coronary Artery Disease.	11_9780891
10	114754088	0.620583	0.23975	0	0	0	No	0.0304	0.5523	rs7901695-T	intron_variant	rs7901695	6e-07	TCF7L2	Identification of 64 Novel Genetic Loci Provides an Expanded View on the Genetic Architecture of Coronary Artery Disease.	10_114754088
16	1584866	0.522521	0.24067	0	0	0	No	0.027	0.85	rs2235642-T	intron_variant	rs2235642	8e-06	IFT140,TMEM204	Identification of 64 Novel Genetic Loci Provides an Expanded View on the Genetic Architecture of Coronary Artery Disease.	16_1584866
3	171800256	0.716449	0.241043	0	0	0	No	0.031	0.356	rs4894803-A	intron_variant	rs4894803	2e-06	FNDC3B	Identification of 64 Novel Genetic Loci Provides an Expanded View on the Genetic Architecture of Coronary Artery Disease.	3_171800256
10	104604916	0.907897	0.242199	0	0	0	No	1.08	0.440264	rs11191416-T	intron_variant	rs11191416	5e-09	CYP17A1,CNNM2,NT5C2	A comprehensive 1,000 Genomes-based genome-wide association meta-analysis of coronary artery disease.	10_104604916
10	104604916	0.907897	0.242199	0	0	0	Yes	1.08	0.816	rs11191416-T	intron_variant	rs11191416	6e-09	CYP17A1,CNNM2,NT5C2	Association analyses based on false discovery rate implicate new loci for coronary artery disease.	10_104604916
12	118265441	0.531753	0.24325	0	0	0	No	1.12	0.78582	rs11830157-G	intron_variant	rs11830157	2e-09	KSR2	A comprehensive 1,000 Genomes-based genome-wide association meta-analysis of coronary artery disease.	12_118265441
12	118265441	0.531753	0.24325	0	0	0	Yes	1.12		G		rs11830157	NA	KSR2	Erdmann, J., Kessler, T., Munoz Venegas, L. and Schunkert, H., 2018. A decade of genome-wide association studies for coronary artery disease: the challenges ahead. Cardiovascular research, 114(9), pp.1241-1257.	12_118265441
12	118265441	0.531753	0.24325	0	0	0	Yes	1.12				rs11830157	NA	KSR2	McPherson, R. and Tybjaerg-Hansen, A., 2016. Genetics of coronary artery disease. Circulation research, 118(4), pp.564-578.	12_118265441
13	113659706	0.70434	0.243869	0	0	0	No	0.038	0.893	rs12019546-A	intron_variant	rs12019546	5e-07	MCF2L	Identification of 64 Novel Genetic Loci Provides an Expanded View on the Genetic Architecture of Coronary Artery Disease.	13_113659706
20	33799176	0.920876	0.246163	0	0	0	No	0.8935	0.0472069	20:33799176_A_C	-	rs17406518	6.6e-09	MMP24	Aragam et al, 2021, Medrxiv. Discovery and systematic characterization of risk variants and genes for coronary artery disease in over a million participants	20_33799176
13	110918660	0.920725	0.248305	0	0	0	No	0.8747	-0.0672848	13:110918660_C_G	-	rs11619113	2e-14	COL4A1	Aragam et al, 2021, Medrxiv. Discovery and systematic characterization of risk variants and genes for coronary artery disease in over a million participants	13_110918660
1	230283506	0.778976	0.250281	0	0	0	No	0.035	0.418	rs6541297-A	intron_variant	rs6541297	7e-06	GALNT2	Identification of 64 Novel Genetic Loci Provides an Expanded View on the Genetic Architecture of Coronary Artery Disease.	1_230283506
2	203745885	0.906854	0.250726	0	0	0	No	1.14	0.39	C		rs6725887	NA	WDR12,CARF,FAM117B,ICA1L,NBEAL1	Erdmann, J., Kessler, T., Munoz Venegas, L. and Schunkert, H., 2018. A decade of genome-wide association studies for coronary artery disease: the challenges ahead. Cardiovascular research, 114(9), pp.1241-1257.	2_203745885
2	203745885	0.906854	0.250726	0	0	0	Yes	1.14	0.37	rs6725887-C	intron_variant	rs6725887	1e-09	WDR12	Large-scale association analysis identifies 13 new susceptibility loci for coronary artery disease.	2_203745885
2	203745885	0.906854	0.250726	0	0	0	Yes	1.14	0.39			rs6725887	NA	WDR12	McPherson, R. and Tybjaerg-Hansen, A., 2016. Genetics of coronary artery disease. Circulation research, 118(4), pp.564-578.	2_203745885
2	203745885	0.906854	0.250726	0	0	0	Yes	1.14	NR	rs6725887-C	intron_variant	rs6725887	2e-08	WDR12	Shared genetic susceptibility to ischemic stroke and coronary artery disease: a genome-wide analysis of common variants.	2_203745885
9	136154168	0.890636	0.252963	0	0	0	No	1.10	0.48	C		rs579459	NA	ABO,SURF6,GBGT1	Erdmann, J., Kessler, T., Munoz Venegas, L. and Schunkert, H., 2018. A decade of genome-wide association studies for coronary artery disease: the challenges ahead. Cardiovascular research, 114(9), pp.1241-1257.	9_136154168
9	136154168	0.890636	0.252963	0	0	0	Yes	1.1	0.77	rs579459-C	intergenic_variant	rs579459	4e-14	ABO	Large-scale association analysis identifies 13 new susceptibility loci for coronary artery disease.	9_136154168
9	136154168	0.890636	0.252963	0	0	0	Yes	1.08	0.38			rs579459	NA	ABO	McPherson, R. and Tybjaerg-Hansen, A., 2016. Genetics of coronary artery disease. Circulation research, 118(4), pp.564-578.	9_136154168
9	136154168	0.890636	0.252963	0	0	0	Yes	1.1	NR	rs579459-C	intergenic_variant	rs579459	2e-07	ABO	Shared genetic susceptibility to ischemic stroke and coronary artery disease: a genome-wide analysis of common variants.	9_136154168
10	44539913	0.537341	0.253801	0	0	0	No	1.06	0.37			rs2047009	NA	na	McPherson, R. and Tybjaerg-Hansen, A., 2016. Genetics of coronary artery disease. Circulation research, 118(4), pp.564-578.	10_44539913
6	161087863	0.919689	0.257293	0	0	0	No	0.0637	0.7245	rs41269133-T	intron_variant	rs41269133	2e-08	LPA	Identification of 64 Novel Genetic Loci Provides an Expanded View on the Genetic Architecture of Coronary Artery Disease.	6_161087863
9	22098574	0.577011	0.259408	0	0	0	No	1.2	NR	rs4977574-G	intron_variant	rs4977574	2e-25	intergenic	A genome-wide association study in Europeans and South Asians identifies five new loci for coronary artery disease.	9_22098574
9	22098574	0.577011	0.259408	0	0	0	Yes	1.2	0.86	rs4977574-G	intron_variant	rs4977574	1e-07	CDKN2a,CDKN2B	Genome-wide association study identifies a missense variant at APOA5 for coronary artery disease in Multi-Ethnic Cohorts from Southeast Asia.	9_22098574
9	22098574	0.577011	0.259408	0	0	0	Yes	0.1788	0.1465	rs4977574-A	intron_variant	rs4977574	9e-223	CDKN2B-AS1	Identification of 64 Novel Genetic Loci Provides an Expanded View on the Genetic Architecture of Coronary Artery Disease.	9_22098574
9	22098574	0.577011	0.259408	0	0	0	Yes	1.3	0.53	rs4977574-G	intron_variant	rs4977574	5e-14	ANRIL,CDKN2A,CDKN2B	Identification of ADAMTS7 as a novel locus for coronary atherosclerosis and association of ABO with myocardial infarction in the presence of coronary atherosclerosis: two genome-wide association studies.	9_22098574
9	22098574	0.577011	0.259408	0	0	0	Yes	1.29	0.56	rs4977574-G	intron_variant	rs4977574	1e-22	CDKN2A,CDKN2B	Large-scale association analysis identifies 13 new susceptibility loci for coronary artery disease.	9_22098574
11	43605304	0.586167	0.259638	0	0	0	No	0.034	0.5093	rs2679053-A	intron_variant	rs2679053	1e-07	MIR129-2	Identification of 64 Novel Genetic Loci Provides an Expanded View on the Genetic Architecture of Coronary Artery Disease.	11_43605304
11	118949331	0.579304	0.260161	0	0	0	No	0.3982	0.0329025	11:118949331_C_T	-	rs1177562	4.12e-11	VPS11	Aragam et al, 2021, Medrxiv. Discovery and systematic characterization of risk variants and genes for coronary artery disease in over a million participants	11_118949331
1	27928640	0.935938	0.263008	0	0	0	No	0.064	0.102	rs113716316-A	intron_variant	rs113716316	3e-06	AHDC1	Identification of 64 Novel Genetic Loci Provides an Expanded View on the Genetic Architecture of Coronary Artery Disease.	1_27928640
6	35615130	0.972289	0.263963	0	0	0	No	0.0482	0.1284	rs1334894-T	intron_variant	rs1334894	5e-08	FKBP5	Identification of 64 Novel Genetic Loci Provides an Expanded View on the Genetic Architecture of Coronary Artery Disease.	6_35615130
16	15909513	0.518787	0.264518	0	0	0	No	0.4188	-0.0299847	16:15909513_A_C	-	rs12691049	2.54e-09	MYH11	Aragam et al, 2021, Medrxiv. Discovery and systematic characterization of risk variants and genes for coronary artery disease in over a million participants	16_15909513
5	55806751	0.543272	0.265148	0	0	0	No	0.0399	0.8736	rs459193-A	intergenic_variant	rs459193	2e-07	LOC101928448	Identification of 64 Novel Genetic Loci Provides an Expanded View on the Genetic Architecture of Coronary Artery Disease.	5_55806751
19	41825191	0.935258	0.265277	0	0	0	No	0.07	0.0768	rs73045269-T	intron_variant	rs73045269	1e-14	CCDC97	Identification of 64 Novel Genetic Loci Provides an Expanded View on the Genetic Architecture of Coronary Artery Disease.	19_41825191
3	46688562	0.719811	0.268272	0	0	0	No	1.03		A		rs7633770	NA	ALS2CL,RTP3	Erdmann, J., Kessler, T., Munoz Venegas, L. and Schunkert, H., 2018. A decade of genome-wide association studies for coronary artery disease: the challenges ahead. Cardiovascular research, 114(9), pp.1241-1257.	3_46688562
3	46688562	0.719811	0.268272	0	0	0	Yes	0.0295	0.0839	rs7633770-A	TF_binding_site_variant	rs7633770	1e-08	intergenic	Identification of 64 Novel Genetic Loci Provides an Expanded View on the Genetic Architecture of Coronary Artery Disease.	3_46688562
6	32341353	0.635195	0.272204	0	0	0	No	1.16	0.8	rs9268402-G	intron_variant	rs9268402	3e-15	BTNL2,C6orf10	Genome-wide association study in Han Chinese identifies four new susceptibility loci for coronary artery disease.	6_32341353
7	12261911	0.635418	0.273276	0	0	0	No	1.04	0.80	A		rs11509880	NA	TMEM106B,THSD7A	Erdmann, J., Kessler, T., Munoz Venegas, L. and Schunkert, H., 2018. A decade of genome-wide association studies for coronary artery disease: the challenges ahead. Cardiovascular research, 114(9), pp.1241-1257.	7_12261911
7	12261911	0.635418	0.273276	0	0	0	Yes	0.0367	0.36	rs11509880-A	intron_variant	rs11509880	3e-08	TMEM106B	Identification of 64 Novel Genetic Loci Provides an Expanded View on the Genetic Architecture of Coronary Artery Disease.	7_12261911
7	12261911	0.635418	0.273276	0	0	0	Yes	0.0327	0.0662	rs11509880-A	intron_variant	rs11509880	3e-08	TMEM106B	Identification of 64 Novel Genetic Loci Provides an Expanded View on the Genetic Architecture of Coronary Artery Disease.	7_12261911
10	124230750	0.733434	0.275831	0	0	0	No	0.3631	-0.0322709	10:124230750_G_T	-	rs2672592	2.47e-10	HTRA1	Aragam et al, 2021, Medrxiv. Discovery and systematic characterization of risk variants and genes for coronary artery disease in over a million participants	10_124230750
12	111904371	0.8166	0.276551	0	0	0	No		0.254	rs4766578-A	intron_variant	rs4766578	8e-14	ATXN2	Efficiently controlling for case-control imbalance and sample relatedness in large-scale genetic association studies.	12_111904371
12	111904371	0.8166	0.276551	0	0	0	Yes	0.059	0.9	rs4766578-A	intron_variant	rs4766578	6e-20	ATXN2	Identification of 64 Novel Genetic Loci Provides an Expanded View on the Genetic Architecture of Coronary Artery Disease.	12_111904371
19	41852775	0.534386	0.276993	0	0	0	No	0.0531	0.3761	rs2288874-T	intron_variant	rs2288874	4e-16	B9D2,TGFB1	Identification of 64 Novel Genetic Loci Provides an Expanded View on the Genetic Architecture of Coronary Artery Disease.	19_41852775
7	106941324	0.774928	0.279638	0	0	0	No	0.7132	-0.0348071	7:106941324_C_T	-	rs12112877	3.72e-10	COG5	Aragam et al, 2021, Medrxiv. Discovery and systematic characterization of risk variants and genes for coronary artery disease in over a million participants	7_106941324
18	56960510	0.742407	0.282293	0	0	0	No	0.7121	-0.0300173	18:56960510_C_T	-	rs11663411	2.59e-08	CPLX4	Aragam et al, 2021, Medrxiv. Discovery and systematic characterization of risk variants and genes for coronary artery disease in over a million participants	18_56960510
6	108145801	0.867931	0.282651	0	0	0	No	1.25	0.199	rs9486729-G	regulatory_region_variant	rs9486729	4e-11	SCML4	Genome-Wide Association and Functional Studies Identify SCML4 and THSD7A as Novel Susceptibility Genes for Coronary Artery Disease.	6_108145801
12	90081188	0.526799	0.28311	0	0	0	No	1.11	NR	rs7136259-T	intron_variant	rs7136259	6e-10	ATP2B1	Genome-wide association study in Han Chinese identifies four new susceptibility loci for coronary artery disease.	12_90081188
12	90081188	0.526799	0.28311	0	0	0	Yes	1.04	0.36			Rs7136259	NA	ATP2B1	McPherson, R. and Tybjaerg-Hansen, A., 2016. Genetics of coronary artery disease. Circulation research, 118(4), pp.564-578.	12_90081188
1	212787025	0.940967	0.286043	0	0	0	No	0.0631	0.519	rs11571537-T	non_coding_transcript_exon_variant	rs11571537	8e-06	ATF3	Identification of 64 Novel Genetic Loci Provides an Expanded View on the Genetic Architecture of Coronary Artery Disease.	1_212787025
2	235563692	0.580992	0.291834	0	0	0	No	0.0325	0.9814	rs1405130-T	intergenic_variant	rs1405130	1e-08	intergenic	Identification of 64 Novel Genetic Loci Provides an Expanded View on the Genetic Architecture of Coronary Artery Disease.	2_235563692
9	13724051	0.956286	0.291864	0	0	0	No	0.057	0.316	rs10961206-A	intron_variant	rs10961206	2e-07	intergenic	Identification of 64 Novel Genetic Loci Provides an Expanded View on the Genetic Architecture of Coronary Artery Disease.	9_13724051
9	22096055	0.575666	0.292079	0	0	0	No	1.37	0.38	rs10757274-G	intron_variant	rs10757274	8e-45	CDKN2A/B	Genome-wide association study in Han Chinese identifies four new susceptibility loci for coronary artery disease.	9_22096055
9	22096055	0.575666	0.292079	0	0	0	Yes	1.21				rs10757274	NA	CDKN2BAS	McPherson, R. and Tybjaerg-Hansen, A., 2016. Genetics of coronary artery disease. Circulation research, 118(4), pp.564-578.	9_22096055
4	169687725	0.60085	0.294018	0	0	0	No	1.04	0.17	T		rs7696431	NA	PALLD,DDX60L	Erdmann, J., Kessler, T., Munoz Venegas, L. and Schunkert, H., 2018. A decade of genome-wide association studies for coronary artery disease: the challenges ahead. Cardiovascular research, 114(9), pp.1241-1257.	4_169687725
4	169687725	0.60085	0.294018	0	0	0	Yes	0.0311	0.315	rs7696431-T	intron_variant	rs7696431	3e-08	PALLD	Identification of 64 Novel Genetic Loci Provides an Expanded View on the Genetic Architecture of Coronary Artery Disease.	4_169687725
4	169687725	0.60085	0.294018	0	0	0	Yes	0.035	0.148	rs7696431-T	intron_variant	rs7696431	3e-08	PALLD	Identification of 64 Novel Genetic Loci Provides an Expanded View on the Genetic Architecture of Coronary Artery Disease.	4_169687725
4	169687725	0.60085	0.294018	0	0	0	Yes	0.0351	0.3466	rs7696431-T	intron_variant	rs7696431	3e-08	PALLD	Identification of 64 Novel Genetic Loci Provides an Expanded View on the Genetic Architecture of Coronary Artery Disease.	4_169687725
11	126254266	0.881797	0.296444	0	0	0	No	0.038	0.901	rs35099186-T	intron_variant	rs35099186	1e-06	ST3GAL4	Identification of 64 Novel Genetic Loci Provides an Expanded View on the Genetic Architecture of Coronary Artery Disease.	11_126254266
6	31919578	0.800691	0.296992	0	0	0	No	0.0411	0.1918	rs2072633-A	3_prime_UTR_variant	rs2072633	6e-13	C2,CFB,MIR1236,NELFE,SKIV2L	Identification of 64 Novel Genetic Loci Provides an Expanded View on the Genetic Architecture of Coronary Artery Disease.	6_31919578
3	138119952	0.907407	0.297248	0	0	0	No	1.12	0.41	C		rs2306374	NA	MRAS,CEP70	Erdmann, J., Kessler, T., Munoz Venegas, L. and Schunkert, H., 2018. A decade of genome-wide association studies for coronary artery disease: the challenges ahead. Cardiovascular research, 114(9), pp.1241-1257.	3_138119952
3	138119952	0.907407	0.297248	0	0	0	Yes	1.12	0.12	rs2306374-C	intron_variant	rs2306374	3e-08	MRAS	Large-scale association analysis identifies 13 new susceptibility loci for coronary artery disease.	3_138119952
1	115753482	0.722987	0.297446	0	0	0	No	1.04		G		rs11806316	NA	NGF,CASQ2	Erdmann, J., Kessler, T., Munoz Venegas, L. and Schunkert, H., 2018. A decade of genome-wide association studies for coronary artery disease: the challenges ahead. Cardiovascular research, 114(9), pp.1241-1257.	1_115753482
1	115753482	0.722987	0.297446	0	0	0	Yes	0.0337	0.781	rs11806316-A	regulatory_region_variant	rs11806316	4e-10	intergenic	Identification of 64 Novel Genetic Loci Provides an Expanded View on the Genetic Architecture of Coronary Artery Disease.	1_115753482
1	115753482	0.722987	0.297446	0	0	0	Yes	0.0369	0.3	rs11806316-A	regulatory_region_variant	rs11806316	5e-10	intergenic	Identification of 64 Novel Genetic Loci Provides an Expanded View on the Genetic Architecture of Coronary Artery Disease.	1_115753482
6	1617143	0.798654	0.297692	0	0	0	No	1.05	0.31	C		rs9501744	NA	FOXC1	Erdmann, J., Kessler, T., Munoz Venegas, L. and Schunkert, H., 2018. A decade of genome-wide association studies for coronary artery disease: the challenges ahead. Cardiovascular research, 114(9), pp.1241-1257.	6_1617143
6	1617143	0.798654	0.297692	0	0	0	Yes	0.0553	0.1431	rs9501744-T	intergenic_variant	rs9501744	2e-08	FOXC1,GMDS	Identification of 64 Novel Genetic Loci Provides an Expanded View on the Genetic Architecture of Coronary Artery Disease.	6_1617143
9	100740124	0.566993	0.297823	0	0	0	No		0.91	rs4743150-?	intergenic_variant	rs4743150	5e-06	intergenic	A genome-wide association study in Europeans and South Asians identifies five new loci for coronary artery disease.	9_100740124
9	100740124	0.566993	0.297823	0	0	0	Yes	0.0355	0.7373	rs4743150-T	intergenic_variant	rs4743150	4e-06	ANP32B	Identification of 64 Novel Genetic Loci Provides an Expanded View on the Genetic Architecture of Coronary Artery Disease.	9_100740124
9	22029547	0.785796	0.299995	0	0	0	No	0.1026	0.399	rs564398-G	3_prime_UTR_variant	rs564398	2e-07	CDKN2B	Strong impact of natural-selection-free heterogeneity in genetics of age-related phenotypes.	9_22029547
17	47450057	0.616448	0.301024	0	0	0	No		0.85	rs7209400-T	intron_variant	rs7209400	2e-12	LOC102724596	Efficiently controlling for case-control imbalance and sample relatedness in large-scale genetic association studies.	17_47450057
20	57739469	0.885639	0.302818	0	0	0	No	0.8743	-0.0481717	20:57739469_A_T	-	rs6026739	1.12e-10	ZNF831	Aragam et al, 2021, Medrxiv. Discovery and systematic characterization of risk variants and genes for coronary artery disease in over a million participants	20_57739469
3	136294757	0.843705	0.303006	0	0	0	No		0.307	rs13065626-G	intron_variant	rs13065626	2e-08	STAG1	Efficiently controlling for case-control imbalance and sample relatedness in large-scale genetic association studies.	3_136294757
3	49130378	0.848719	0.303883	0	0	0	No	0.061	0.645	rs73082363-T	intron_variant	rs73082363	6e-09	MIR6890,QARS,QRICH1	Identification of 64 Novel Genetic Loci Provides an Expanded View on the Genetic Architecture of Coronary Artery Disease.	3_49130378
14	58794001	0.552616	0.308005	0	0	0	No	1.03		G		rs2145598	NA	ARID4A,PSMA3	Erdmann, J., Kessler, T., Munoz Venegas, L. and Schunkert, H., 2018. A decade of genome-wide association studies for coronary artery disease: the challenges ahead. Cardiovascular research, 114(9), pp.1241-1257.	14_58794001
14	58794001	0.552616	0.308005	0	0	0	Yes	0.0283	0.068	rs2145598-A	intron_variant	rs2145598	4e-08	ARID4A	Identification of 64 Novel Genetic Loci Provides an Expanded View on the Genetic Architecture of Coronary Artery Disease.	14_58794001
1	89151598	0.786997	0.308033	0	0	0	No	0.0274	0.4924	rs950037-T	intron_variant	rs950037	2e-06	LOC101927891,PKN2	Identification of 64 Novel Genetic Loci Provides an Expanded View on the Genetic Architecture of Coronary Artery Disease.	1_89151598
12	7175872	0.905129	0.309078	0	0	0	No	1.05		T		rs11838267	NA	C1S	Erdmann, J., Kessler, T., Munoz Venegas, L. and Schunkert, H., 2018. A decade of genome-wide association studies for coronary artery disease: the challenges ahead. Cardiovascular research, 114(9), pp.1241-1257.	12_7175872
12	7175872	0.905129	0.309078	0	0	0	Yes	0.0514	0.5314	rs11838267-T	intron_variant	rs11838267	6e-10	C1S	Identification of 64 Novel Genetic Loci Provides an Expanded View on the Genetic Architecture of Coronary Artery Disease.	12_7175872
12	7175872	0.905129	0.309078	0	0	0	Yes	0.058	0.95	rs11838267-T	intron_variant	rs11838267	1e-09	C1S	Identification of 64 Novel Genetic Loci Provides an Expanded View on the Genetic Architecture of Coronary Artery Disease.	12_7175872
9	22088094	0.584042	0.313166	0	0	0	No	1.28205	0.286	rs10738607-G	intron_variant	rs10738607	2e-13	CDKN2A,CDKN2B	A genome-wide association study reveals susceptibility loci for myocardial infarction/coronary artery disease in Saudi Arabs.	9_22088094
13	33058333	0.71553	0.313256	0	0	0	No	1.04	0.42	G		rs9591012	NA	N4BP2L2,PDS5B	Erdmann, J., Kessler, T., Munoz Venegas, L. and Schunkert, H., 2018. A decade of genome-wide association studies for coronary artery disease: the challenges ahead. Cardiovascular research, 114(9), pp.1241-1257.	13_33058333
13	33058333	0.71553	0.313256	0	0	0	Yes	0.0441	0.8248	rs9591012-A	intron_variant	rs9591012	7e-11	N4BP2L2	Identification of 64 Novel Genetic Loci Provides an Expanded View on the Genetic Architecture of Coronary Artery Disease.	13_33058333
2	44075483	0.930468	0.313552	0	0	0	No	0.938	0.0794126	2:44075483_C_T	-	rs76866386	2.36e-10	ABCG8	Aragam et al, 2021, Medrxiv. Discovery and systematic characterization of risk variants and genes for coronary artery disease in over a million participants	2_44075483
10	96029170	0.56082	0.314216	0	0	0	No	0.6637	-0.0378737	10:96029170_C_T	-	rs55753709	9.83e-14	PLCE1	Aragam et al, 2021, Medrxiv. Discovery and systematic characterization of risk variants and genes for coronary artery disease in over a million participants	10_96029170
1	98371449	0.736619	0.315305	0	0	0	No	0.034	0.656	rs4394694-A	intron_variant	rs4394694	6e-06	DPYD	Identification of 64 Novel Genetic Loci Provides an Expanded View on the Genetic Architecture of Coronary Artery Disease.	1_98371449
6	97060124	0.732506	0.31667	0	0	0	No	0.0413	0.091	rs9486719-A	intron_variant	rs9486719	2e-07	FHL5	Identification of 64 Novel Genetic Loci Provides an Expanded View on the Genetic Architecture of Coronary Artery Disease.	6_97060124
19	11163601	0.757724	0.317083	0	0	0	No	1.14		G		rs1122608	NA	LDLR,SMARCA4	Erdmann, J., Kessler, T., Munoz Venegas, L. and Schunkert, H., 2018. A decade of genome-wide association studies for coronary artery disease: the challenges ahead. Cardiovascular research, 114(9), pp.1241-1257.	19_11163601
19	11163601	0.757724	0.317083	0	0	0	Yes	1.14	0.47	rs1122608-G	intron_variant	rs1122608	1e-09	LDLR	Large-scale association analysis identifies 13 new susceptibility loci for coronary artery disease.	19_11163601
19	11163601	0.757724	0.317083	0	0	0	Yes	1.08	0.09			rs1122608	NA	LDLR	McPherson, R. and Tybjaerg-Hansen, A., 2016. Genetics of coronary artery disease. Circulation research, 118(4), pp.564-578.	19_11163601
19	11163601	0.757724	0.317083	0	0	0	Yes	1.1364	NR	rs1122608-?	intron_variant	rs1122608	3e-11	LDLR,SMARCA4	Shared genetic susceptibility to ischemic stroke and coronary artery disease: a genome-wide analysis of common variants.	19_11163601
6	31883957	0.813231	0.317615	0	0	0	No	0.0413	0.3101	rs644045-A	intron_variant	rs644045	3e-13	C2	Identification of 64 Novel Genetic Loci Provides an Expanded View on the Genetic Architecture of Coronary Artery Disease.	6_31883957
8	19865747	0.711533	0.318845	0	0	0	No	0.2649	-0.0461671	8:19865747_C_T	-	rs894211	1.12e-12	LPL	Aragam et al, 2021, Medrxiv. Discovery and systematic characterization of risk variants and genes for coronary artery disease in over a million participants	8_19865747
8	126478450	0.550496	0.320151	0	0	0	No	0.4726	0.0472426	8:126478450_C_T	-	rs2001846	6.04e-22	TRIB1	Aragam et al, 2021, Medrxiv. Discovery and systematic characterization of risk variants and genes for coronary artery disease in over a million participants	8_126478450
1	226542049	0.798446	0.324684	0	0	0	No	0.033	0.333	rs6426551-A	regulatory_region_variant	rs6426551	7e-06	PARP1	Identification of 64 Novel Genetic Loci Provides an Expanded View on the Genetic Architecture of Coronary Artery Disease.	1_226542049
2	203873743	0.909844	0.328416	0	0	0	No	0.1054	0.1892	rs6728861-A	intron_variant	rs6728861	1e-32	NBEAL1	Identification of 64 Novel Genetic Loci Provides an Expanded View on the Genetic Architecture of Coronary Artery Disease.	2_203873743
17	47123423	0.680955	0.329478	0	0	0	No	1.05	0.977	rs4643373-T	intron_variant	rs4643373	1e-06	UBE2Z	Association analyses based on false discovery rate implicate new loci for coronary artery disease.	17_47123423
21	45010318	0.727852	0.329831	0	0	0	No	0.032	0.464	rs60787346-A	intron_variant	rs60787346	5e-06	HSF2BP	Identification of 64 Novel Genetic Loci Provides an Expanded View on the Genetic Architecture of Coronary Artery Disease.	21_45010318
2	203831212	0.906098	0.333415	0	0	0	No	1.13	0.147	rs114123510-A	intron_variant	rs114123510	3e-19	WDR12	Association analyses based on false discovery rate implicate new loci for coronary artery disease.	2_203831212
13	85054266	0.877682	0.333741	0	0	0	No	1.66	0.59	rs9546711-A	intergenic_variant	rs9546711	2e-06	intergenic	Genome-wide association study of coronary heart disease and its risk factors in 8,090 African Americans: the NHLBI CARe Project.	13_85054266
9	21706571	0.766643	0.336304	0	0	0	No	0.04	0.8664	rs896655-A	intergenic_variant	rs896655	2e-12	intergenic	Identification of 64 Novel Genetic Loci Provides an Expanded View on the Genetic Architecture of Coronary Artery Disease.	9_21706571
19	45411941	0.915326	0.336533	0	0	0	No	0.8484	-0.091423	19:45411941_C_T	-	rs429358	5.28e-30	APOE	Aragam et al, 2021, Medrxiv. Discovery and systematic characterization of risk variants and genes for coronary artery disease in over a million participants	19_45411941
17	2170216	0.756999	0.338995	0	0	0	No	0.0469	0.7392	rs170041-T	intron_variant	rs170041	4e-17	SMG6	Identification of 64 Novel Genetic Loci Provides an Expanded View on the Genetic Architecture of Coronary Artery Disease.	17_2170216
2	203877233	0.90976	0.339508	0	0	0	No	0.1206	0.113815	2:203877233_C_T	-	rs148812085	5.21e-50	NBEAL1	Aragam et al, 2021, Medrxiv. Discovery and systematic characterization of risk variants and genes for coronary artery disease in over a million participants	2_203877233
10	91007360	0.67026	0.339898	0	0	0	No	0.6886	-0.058667	10:91007360_G_T	-	rs1051338	2.67e-29	LIPA	Aragam et al, 2021, Medrxiv. Discovery and systematic characterization of risk variants and genes for coronary artery disease in over a million participants	10_91007360
1	201872264	0.830228	0.341074	0	0	0	No	1.05	0.42	T		rs2820315	NA	LMOD1,IPO9,NAV1,SHISA4,TIMM17A	Erdmann, J., Kessler, T., Munoz Venegas, L. and Schunkert, H., 2018. A decade of genome-wide association studies for coronary artery disease: the challenges ahead. Cardiovascular research, 114(9), pp.1241-1257.	1_201872264
1	201872264	0.830228	0.341074	0	0	0	Yes	1.05		T		rs2820315	NA	LMOD1	Howson, J.M., Zhao, W., Barnes, D.R., Ho, W.K., Young, R., Paul, D.S., Waite, L.L., Freitag, D.F., Fauman, E.B., Salfati, E.L. and Sun, B.B., 2017. Fifteen new risk loci for coronary artery disease highlight arterial-wall-specific mechanisms. Nature genetics, 49(7), p.1113.	1_201872264
1	201872264	0.830228	0.341074	0	0	0	Yes	0.0405	0.4344	rs2820315-T	intron_variant	rs2820315	3e-11	LMOD1	Identification of 64 Novel Genetic Loci Provides an Expanded View on the Genetic Architecture of Coronary Artery Disease.	1_201872264
1	201872264	0.830228	0.341074	0	0	0	Yes	0.0359	0.2343	rs2820315-T	intron_variant	rs2820315	1e-10	LMOD1	Identification of 64 Novel Genetic Loci Provides an Expanded View on the Genetic Architecture of Coronary Artery Disease.	1_201872264
5	52193125	0.774207	0.341994	0	0	0	No	0.923	-0.0526635	5:52193125_A_G	-	rs4074793	1.03e-08	ITGA1	Aragam et al, 2021, Medrxiv. Discovery and systematic characterization of risk variants and genes for coronary artery disease in over a million participants	5_52193125
6	149755695	0.807301	0.342154	0	0	0	No	0.0429	0.9118	rs2153219-A	intergenic_variant	rs2153219	7e-07	intergenic	Identification of 64 Novel Genetic Loci Provides an Expanded View on the Genetic Architecture of Coronary Artery Disease.	6_149755695
18	20037597	0.79135	0.345682	0	0	0	No	0.0337	0.9144	rs3813127-A	regulatory_region_variant	rs3813127	2e-06	intergenic	Identification of 64 Novel Genetic Loci Provides an Expanded View on the Genetic Architecture of Coronary Artery Disease.	18_20037597
4	169688000	0.577194	0.345894	0	0	0	No	0.4796	-0.0336515	4:169688000_A_C	-	rs869396	8.87e-12	PALLD	Aragam et al, 2021, Medrxiv. Discovery and systematic characterization of risk variants and genes for coronary artery disease in over a million participants	4_169688000
22	19960184	0.697688	0.34634	0	0	0	No	0.7052	-0.0324281	22:19960184_C_G	-	rs71313931	2.6e-09	ARVCF	Aragam et al, 2021, Medrxiv. Discovery and systematic characterization of risk variants and genes for coronary artery disease in over a million participants	22_19960184
8	126479362	0.550835	0.348938	0	0	0	No	0.0498	0.3528	rs6982502-T	intron_variant	rs6982502	8e-23	intergenic	Identification of 64 Novel Genetic Loci Provides an Expanded View on the Genetic Architecture of Coronary Artery Disease.	8_126479362
17	2068932	0.745754	0.350269	0	0	0	No	0.6955	0.0482971	17:2068932_A_C	-	rs4790881	1.3e-19	SMG6	Aragam et al, 2021, Medrxiv. Discovery and systematic characterization of risk variants and genes for coronary artery disease in over a million participants	17_2068932
9	107589580	0.833524	0.351557	0	0	0	No	0.0418	0.7393	rs4149309-A	intron_variant	rs4149309	5e-06	ABCA1	Identification of 64 Novel Genetic Loci Provides an Expanded View on the Genetic Architecture of Coronary Artery Disease.	9_107589580
20	62445702	0.885039	0.352107	0	0	0	No	0.056	0.777	rs73143584-A	intron_variant	rs73143584	2e-06	LOC101928604,ZBTB46	Identification of 64 Novel Genetic Loci Provides an Expanded View on the Genetic Architecture of Coronary Artery Disease.	20_62445702
10	104638480	0.911366	0.354585	0	0	0	No	0.0719	0.0747	rs3740390-T	intron_variant	rs3740390	4e-15	AS3MT,C10orf32-ASMT	Identification of 64 Novel Genetic Loci Provides an Expanded View on the Genetic Architecture of Coronary Artery Disease.	10_104638480
10	104638480	0.911366	0.354585	0	0	0	Yes	0.0662	0.6725	rs3740390-T	intron_variant	rs3740390	5e-15	AS3MT,C10orf32-ASMT	Identification of 64 Novel Genetic Loci Provides an Expanded View on the Genetic Architecture of Coronary Artery Disease.	10_104638480
17	62392403	0.695781	0.356274	0	0	0	No	0.5395	0.0352643	17:62392403_G_T	-	rs11079536	1.32e-13	PECAM1	Aragam et al, 2021, Medrxiv. Discovery and systematic characterization of risk variants and genes for coronary artery disease in over a million participants	17_62392403
6	12889004	0.507262	0.358337	0	0	0	No	1.11	NR	rs1332844-T	intron_variant	rs1332844	6e-08	PHACTR1	A genome-wide association study in Europeans and South Asians identifies five new loci for coronary artery disease.	6_12889004
15	91429287	0.666235	0.358485	0	0	0	No		0.081	rs4932373-C	intron_variant	rs4932373	2e-17	FES	Efficiently controlling for case-control imbalance and sample relatedness in large-scale genetic association studies.	15_91429287
15	91429287	0.666235	0.358485	0	0	0	Yes	0.073	0.575	rs4932373-A	intron_variant	rs4932373	2e-25	FES,FURIN	Identification of 64 Novel Genetic Loci Provides an Expanded View on the Genetic Architecture of Coronary Artery Disease.	15_91429287
2	6068007	0.955998	0.358939	0	0	0	No	0.109	0.557	rs79576311-A	intergenic_variant	rs79576311	2e-06	LINC01105	Identification of 64 Novel Genetic Loci Provides an Expanded View on the Genetic Architecture of Coronary Artery Disease.	2_6068007
11	75274150	0.663227	0.359031	0	0	0	No	1.05		T		rs590121	NA	SERPINH1	Erdmann, J., Kessler, T., Munoz Venegas, L. and Schunkert, H., 2018. A decade of genome-wide association studies for coronary artery disease: the challenges ahead. Cardiovascular research, 114(9), pp.1241-1257.	11_75274150
11	75274150	0.663227	0.359031	0	0	0	Yes	1.05	0.18	T		rs590121	NA	SERPINH1	Howson, J.M., Zhao, W., Barnes, D.R., Ho, W.K., Young, R., Paul, D.S., Waite, L.L., Freitag, D.F., Fauman, E.B., Salfati, E.L. and Sun, B.B., 2017. Fifteen new risk loci for coronary artery disease highlight arterial-wall-specific mechanisms. Nature genetics, 49(7), p.1113.	11_75274150
11	75274150	0.663227	0.359031	0	0	0	Yes	0.0386	0.8608	rs590121-T	5_prime_UTR_variant	rs590121	2e-10	SERPINH1	Identification of 64 Novel Genetic Loci Provides an Expanded View on the Genetic Architecture of Coronary Artery Disease.	11_75274150
6	12901441	0.512181	0.360335	0	0	0	No	1.0989	NR	rs9369640-?	intron_variant	rs9369640	3e-11	PHACTR1	Shared genetic susceptibility to ischemic stroke and coronary artery disease: a genome-wide analysis of common variants.	6_12901441
5	131867702	0.625162	0.362639	0	0	0	No	1.07		G		rs2706399	NA	IL5,RAD50	Erdmann, J., Kessler, T., Munoz Venegas, L. and Schunkert, H., 2018. A decade of genome-wide association studies for coronary artery disease: the challenges ahead. Cardiovascular research, 114(9), pp.1241-1257.	5_131867702
11	107197640	0.738897	0.36312	0	0	0	No	0.0356	0.8306	rs3758911-T	missense_variant	rs3758911	9e-08	CWF19L2	Identification of 64 Novel Genetic Loci Provides an Expanded View on the Genetic Architecture of Coronary Artery Disease.	11_107197640
20	44608901	0.844537	0.363351	0	0	0	No	0.1559	0.0471033	20:44608901_A_G	-	rs8124182	4.71e-12	ZNF335	Aragam et al, 2021, Medrxiv. Discovery and systematic characterization of risk variants and genes for coronary artery disease in over a million participants	20_44608901
11	65391317	0.769126	0.36495	0	0	0	No	1.05	0.32	G		rs12801636	NA	PCNX3,POLA2,RELA,SIPA1,andothers	Erdmann, J., Kessler, T., Munoz Venegas, L. and Schunkert, H., 2018. A decade of genome-wide association studies for coronary artery disease: the challenges ahead. Cardiovascular research, 114(9), pp.1241-1257.	11_65391317
11	65391317	0.769126	0.36495	0	0	0	Yes	0.95	0.33	A		rs12801636	NA	PCNX3	Howson, J.M., Zhao, W., Barnes, D.R., Ho, W.K., Young, R., Paul, D.S., Waite, L.L., Freitag, D.F., Fauman, E.B., Salfati, E.L. and Sun, B.B., 2017. Fifteen new risk loci for coronary artery disease highlight arterial-wall-specific mechanisms. Nature genetics, 49(7), p.1113.	11_65391317
11	65391317	0.769126	0.36495	0	0	0	Yes	0.0403	0.3624	rs12801636-A	intron_variant	rs12801636	2e-11	MAP3K11,PCNXL3	Identification of 64 Novel Genetic Loci Provides an Expanded View on the Genetic Architecture of Coronary Artery Disease.	11_65391317
11	65391317	0.769126	0.36495	0	0	0	Yes	0.0441	0.988	rs12801636-A	intron_variant	rs12801636	3e-11	MAP3K11,PCNXL3	Identification of 64 Novel Genetic Loci Provides an Expanded View on the Genetic Architecture of Coronary Artery Disease.	11_65391317
11	65391317	0.769126	0.36495	0	0	0	Yes	0.0418	0.1308	rs12801636-A	intron_variant	rs12801636	4e-08	MAP3K11,PCNXL3	Identification of 64 Novel Genetic Loci Provides an Expanded View on the Genetic Architecture of Coronary Artery Disease.	11_65391317
3	156004954	0.786781	0.369807	0	0	0	No	1.21	0.13	rs13082914-T	intron_variant	rs13082914	3e-10	KCNAB1	A genome-wide association study reveals susceptibility loci for myocardial infarction/coronary artery disease in Saudi Arabs.	3_156004954
5	142494165	0.598004	0.370158	0	0	0	No	0.5486	-0.0358723	5:142494165_A_G	-	rs3776307	1.44e-12	ARHGAP26	Aragam et al, 2021, Medrxiv. Discovery and systematic characterization of risk variants and genes for coronary artery disease in over a million participants	5_142494165
5	74605220	0.571377	0.37197	0	0	0	No	0.0274	0.5118	rs10056811-A	intergenic_variant	rs10056811	4e-06	intergenic	Identification of 64 Novel Genetic Loci Provides an Expanded View on the Genetic Architecture of Coronary Artery Disease.	5_74605220
7	117064625	0.590647	0.377181	0	0	0	No	0.0311	0.5698	rs10249651-T	intron_variant	rs10249651	4e-08	ASZ1	Identification of 64 Novel Genetic Loci Provides an Expanded View on the Genetic Architecture of Coronary Artery Disease.	7_117064625
3	64703665	0.511084	0.379671	0	0	0	No	0.0287	0.8641	rs4411878-T	intron_variant	rs4411878	6e-06	ADAMTS9-AS2,MIR548A2	Identification of 64 Novel Genetic Loci Provides an Expanded View on the Genetic Architecture of Coronary Artery Disease.	3_64703665
6	160465291	0.596451	0.380505	0	0	0	No	0.0526	0.2052	rs688359-A	intron_variant	rs688359	5e-15	IGF2R	Identification of 64 Novel Genetic Loci Provides an Expanded View on the Genetic Architecture of Coronary Artery Disease.	6_160465291
4	146766536	0.570483	0.38092	0	0	0	No	0.034	0.901	rs4345206-T	intron_variant	rs4345206	9e-08	ZNF827	Identification of 64 Novel Genetic Loci Provides an Expanded View on the Genetic Architecture of Coronary Artery Disease.	4_146766536
1	38461319	0.50953	0.381174	0	0	0	No	1.04		A		rs61776719	NA	FHL3,UTP11,SF3A3,MANEAL,INPP5B	Erdmann, J., Kessler, T., Munoz Venegas, L. and Schunkert, H., 2018. A decade of genome-wide association studies for coronary artery disease: the challenges ahead. Cardiovascular research, 114(9), pp.1241-1257.	1_38461319
1	38461319	0.50953	0.381174	0	0	0	Yes	0.041	0.295	rs61776719-A	regulatory_region_variant	rs61776719	1e-09	FHL3,SF3A3	Identification of 64 Novel Genetic Loci Provides an Expanded View on the Genetic Architecture of Coronary Artery Disease.	1_38461319
11	75284334	0.850322	0.382032	0	0	0	No	0.053	0.866	rs659418-T	intergenic_variant	rs659418	4e-09	SERPINH1	Identification of 64 Novel Genetic Loci Provides an Expanded View on the Genetic Architecture of Coronary Artery Disease.	11_75284334
17	62387091	0.798393	0.38366	0	0	0	No	1.04		T		rs1867624	NA	PECAM1,DDX5,TEX2	Erdmann, J., Kessler, T., Munoz Venegas, L. and Schunkert, H., 2018. A decade of genome-wide association studies for coronary artery disease: the challenges ahead. Cardiovascular research, 114(9), pp.1241-1257.	17_62387091
17	62387091	0.798393	0.38366	0	0	0	Yes	0.96	0.26	C		rs1867624	NA	PECAM1	Howson, J.M., Zhao, W., Barnes, D.R., Ho, W.K., Young, R., Paul, D.S., Waite, L.L., Freitag, D.F., Fauman, E.B., Salfati, E.L. and Sun, B.B., 2017. Fifteen new risk loci for coronary artery disease highlight arterial-wall-specific mechanisms. Nature genetics, 49(7), p.1113.	17_62387091
17	62387091	0.798393	0.38366	0	0	0	Yes	0.0369	0.28	rs1867624-T	regulatory_region_variant	rs1867624	8e-11	PECAM1	Identification of 64 Novel Genetic Loci Provides an Expanded View on the Genetic Architecture of Coronary Artery Disease.	17_62387091
2	146582627	0.84008	0.384255	0	0	0	No	0.046	0.075	rs72862334-A	intergenic_variant	rs72862334	5e-06	intergenic	Identification of 64 Novel Genetic Loci Provides an Expanded View on the Genetic Architecture of Coronary Artery Disease.	2_146582627
4	54591399	0.838532	0.385239	0	0	0	No	0.0381	0.797	rs2616407-T	intron_variant	rs2616407	3e-06	intergenic	Identification of 64 Novel Genetic Loci Provides an Expanded View on the Genetic Architecture of Coronary Artery Disease.	4_54591399
14	100359294	0.751901	0.385838	0	0	0	No	0.043	0.688	rs10131519-T	intron_variant	rs10131519	4e-08	EML1	Identification of 64 Novel Genetic Loci Provides an Expanded View on the Genetic Architecture of Coronary Artery Disease.	14_100359294
5	66305438	0.839012	0.386549	0	0	0	No	0.035	0.313	rs10055631-A	intron_variant	rs10055631	2e-06	LOC101928794,MAST4	Identification of 64 Novel Genetic Loci Provides an Expanded View on the Genetic Architecture of Coronary Artery Disease.	5_66305438
17	46988597	0.550345	0.388279	0	0	0	No	1.06	0.39	T		rs46522	NA	UBE2Z,GIP,ATP5G1	Erdmann, J., Kessler, T., Munoz Venegas, L. and Schunkert, H., 2018. A decade of genome-wide association studies for coronary artery disease: the challenges ahead. Cardiovascular research, 114(9), pp.1241-1257.	17_46988597
17	46988597	0.550345	0.388279	0	0	0	Yes	1.06	0.44	rs46522-T	non_coding_transcript_exon_variant	rs46522	2e-08	SNF8,GIP,UBE2Z,ATP5G1	Large-scale association analysis identifies 13 new susceptibility loci for coronary artery disease.	17_46988597
17	46988597	0.550345	0.388279	0	0	0	Yes	1.04	0.15			rs46522	NA	UBE2Z	McPherson, R. and Tybjaerg-Hansen, A., 2016. Genetics of coronary artery disease. Circulation research, 118(4), pp.564-578.	17_46988597
5	118448279	0.864235	0.388288	0	0	0	No	0.1509	0.0400231	5:118448279_C_T	-	rs13169691	1.51e-08	DMXL1	Aragam et al, 2021, Medrxiv. Discovery and systematic characterization of risk variants and genes for coronary artery disease in over a million participants	5_118448279
2	203968973	0.925143	0.388581	0	0	0	No		0.022	rs72934535-C	intron_variant	rs72934535	7e-09	NBEAL1	Efficiently controlling for case-control imbalance and sample relatedness in large-scale genetic association studies.	2_203968973
2	203968973	0.925143	0.388581	0	0	0	Yes	0.128	0.117	rs72934535-T	intron_variant	rs72934535	2e-32	NBEAL1	Identification of 64 Novel Genetic Loci Provides an Expanded View on the Genetic Architecture of Coronary Artery Disease.	2_203968973
1	230845794	0.566464	0.389944	0	0	0	No	1.04	0.29	G		rs699	NA	AGT,CAPN9,GNPAT	Erdmann, J., Kessler, T., Munoz Venegas, L. and Schunkert, H., 2018. A decade of genome-wide association studies for coronary artery disease: the challenges ahead. Cardiovascular research, 114(9), pp.1241-1257.	1_230845794
1	230845794	0.566464	0.389944	0	0	0	Yes	0.036	0.3018	rs699-A	missense_variant	rs699	2e-08	AGT	Identification of 64 Novel Genetic Loci Provides an Expanded View on the Genetic Architecture of Coronary Artery Disease.	1_230845794
19	11188153	0.839378	0.39154	0	0	0	No	0.1157	0.4715	rs55791371-A	intron_variant	rs55791371	2e-36	intergenic	Identification of 64 Novel Genetic Loci Provides an Expanded View on the Genetic Architecture of Coronary Artery Disease.	19_11188153
4	54572066	0.61486	0.391635	0	0	0	No	0.3117	-0.0302597	4:54572066_G_T	-	rs17083333	9.44e-09	LNX1	Aragam et al, 2021, Medrxiv. Discovery and systematic characterization of risk variants and genes for coronary artery disease in over a million participants	4_54572066
12	111910219	0.817624	0.391962	0	0	0	No	1.07	0.578	rs10774625-A	intron_variant	rs10774625	9e-14	SH2B3	Association analyses based on false discovery rate implicate new loci for coronary artery disease.	12_111910219
17	2048713	0.750254	0.39327	0	0	0	No	0.053	0.5914	rs7209460-T	intron_variant	rs7209460	1e-14	SMG6	Identification of 64 Novel Genetic Loci Provides an Expanded View on the Genetic Architecture of Coronary Artery Disease.	17_2048713
20	33691652	0.870799	0.393948	0	0	0	No	0.055	0.57	rs6060235-A	intergenic_variant	rs6060235	2e-07	intergenic	Identification of 64 Novel Genetic Loci Provides an Expanded View on the Genetic Architecture of Coronary Artery Disease.	20_33691652
12	42796300	0.803436	0.395464	0	0	0	No	0.0347	0.4721	rs12826942-A	intron_variant	rs12826942	2e-06	PPHLN1	Identification of 64 Novel Genetic Loci Provides an Expanded View on the Genetic Architecture of Coronary Artery Disease.	12_42796300
5	121278751	0.835415	0.396577	0	0	0	No	0.1824	0.0377761	5:121278751_A_T	-	rs4345341	3.95e-09	SRFBP1	Aragam et al, 2021, Medrxiv. Discovery and systematic characterization of risk variants and genes for coronary artery disease in over a million participants	5_121278751
9	22098619	0.571757	0.398768	0	0	0	Yes	1.19	0.89	rs2891168-G	intron_variant	rs2891168	1e-101	CDKN2B-AS1	Association analyses based on false discovery rate implicate new loci for coronary artery disease.	9_22098619
9	22098619	0.571757	0.398768	0	0	0	No	1.21	0.121186	rs2891168-G	intron_variant	rs2891168	2e-98	9p21	A comprehensive 1,000 Genomes-based genome-wide association meta-analysis of coronary artery disease.	9_22098619
9	22098619	0.571757	0.398768	0	0	0	Yes	0.189	0.1309	rs2891168-A	intron_variant	rs2891168	5e-204	CDKN2B-AS1	Identification of 64 Novel Genetic Loci Provides an Expanded View on the Genetic Architecture of Coronary Artery Disease.	9_22098619
11	5684072	0.966201	0.399096	0	0	0	No	0.0682	0.7084	rs77628708-T	intron_variant	rs77628708	3e-06	TRIM5	Identification of 64 Novel Genetic Loci Provides an Expanded View on the Genetic Architecture of Coronary Artery Disease.	11_5684072
9	22007330	0.988407	0.400729	0	0	0	No	0.1546	0.7197	rs3217978-A	intron_variant	rs3217978	2e-10	CDKN2B,CDKN2B-AS1	Identification of 64 Novel Genetic Loci Provides an Expanded View on the Genetic Architecture of Coronary Artery Disease.	9_22007330
17	2032312	0.975478	0.401533	0	0	0	No	0.118	0.2608	rs62068034-A	intron_variant	rs62068034	5e-07	SMG6	Identification of 64 Novel Genetic Loci Provides an Expanded View on the Genetic Architecture of Coronary Artery Disease.	17_2032312
5	111406810	0.602759	0.401955	0	0	0	No	0.035	0.118	rs256277-T	intergenic_variant	rs256277	2e-07	intergenic	Identification of 64 Novel Genetic Loci Provides an Expanded View on the Genetic Architecture of Coronary Artery Disease.	5_111406810
2	203893999	0.909292	0.402106	0	0	0	No	0.1179	0.5054	rs115654617-A	intron_variant	rs115654617	2e-32	NBEAL1	Identification of 64 Novel Genetic Loci Provides an Expanded View on the Genetic Architecture of Coronary Artery Disease.	2_203893999
9	22031005	0.784073	0.403353	0	0	0	No	1.18	0.82	rs7865618-A	non_coding_transcript_exon_variant	rs7865618	2e-27	MTAP	A genome-wide association study identifies LIPA as a susceptibility gene for coronary artery disease.	9_22031005
1	169314833	0.624137	0.403835	0	0	0	No	0.5755	0.0345212	1:169314833_A_G	-	rs61806987	6.85e-12	NME7	Aragam et al, 2021, Medrxiv. Discovery and systematic characterization of risk variants and genes for coronary artery disease in over a million participants	1_169314833
17	47440466	0.747452	0.404512	0	0	0	No	0.0534	0.1972	rs16948048-A	intron_variant	rs16948048	3e-16	LOC102724596,ZNF652	Identification of 64 Novel Genetic Loci Provides an Expanded View on the Genetic Architecture of Coronary Artery Disease.	17_47440466
4	111734136	0.728211	0.405278	0	0	0	No	7.69	NR	rs3853444-G	intergenic_variant	rs3853444	5e-06	intergenic	RTN4 and FBXL17 Genes are Associated with Coronary Heart Disease in Genome-Wide Association Analysis of Lithuanian Families.	4_111734136
17	47404628	0.826283	0.406039	0	0	0	No	0.048	0.7413	rs62076439-T	intron_variant	rs62076439	2e-15	ZNF652	Identification of 64 Novel Genetic Loci Provides an Expanded View on the Genetic Architecture of Coronary Artery Disease.	17_47404628
6	39174922	0.79035	0.408105	0	0	0	No	1.07	0.49	T		rs10947789	NA	KCNK5	Erdmann, J., Kessler, T., Munoz Venegas, L. and Schunkert, H., 2018. A decade of genome-wide association studies for coronary artery disease: the challenges ahead. Cardiovascular research, 114(9), pp.1241-1257.	6_39174922
6	39174922	0.79035	0.408105	0	0	0	Yes	0.0462	0.2613	rs10947789-T	intron_variant	rs10947789	3e-12	KCNK5	Identification of 64 Novel Genetic Loci Provides an Expanded View on the Genetic Architecture of Coronary Artery Disease.	6_39174922
6	39174922	0.79035	0.408105	0	0	0	Yes	0.0413	0.3409	rs10947789-T	intron_variant	rs10947789	8e-12	KCNK5	Identification of 64 Novel Genetic Loci Provides an Expanded View on the Genetic Architecture of Coronary Artery Disease.	6_39174922
6	39174922	0.79035	0.408105	0	0	0	Yes	0.0413	0.146	rs10947789-T	intron_variant	rs10947789	3e-08	KCNK5	Identification of 64 Novel Genetic Loci Provides an Expanded View on the Genetic Architecture of Coronary Artery Disease.	6_39174922
6	39174922	0.79035	0.408105	0	0	0	Yes	1.05				rs10947789	NA	KCNK5	McPherson, R. and Tybjaerg-Hansen, A., 2016. Genetics of coronary artery disease. Circulation research, 118(4), pp.564-578.	6_39174922
13	110954353	0.516631	0.409711	0	0	0	No	0.06	0.36	rs4773141-C	intron_variant	rs4773141	4e-17	COL4A1,COL4A2	Identification of 64 Novel Genetic Loci Provides an Expanded View on the Genetic Architecture of Coronary Artery Disease.	13_110954353
13	110834746	0.71954	0.410828	0	0	0	No	0.3575	0.0398367	13:110834746_C_T	-	rs3783113	3.37e-09	COL4A1	Aragam et al, 2021, Medrxiv. Discovery and systematic characterization of risk variants and genes for coronary artery disease in over a million participants	13_110834746
17	47490102	0.813109	0.413649	0	0	0	No	0.043	0.0739	rs7502499-A	non_coding_transcript_exon_variant	rs7502499	1e-12	PHB	Identification of 64 Novel Genetic Loci Provides an Expanded View on the Genetic Architecture of Coronary Artery Disease.	17_47490102
18	57854694	0.709116	0.41437	0	0	0	No	0.0423	0.1599	rs34633411-T	intergenic_variant	rs34633411	6e-09	intergenic	Identification of 64 Novel Genetic Loci Provides an Expanded View on the Genetic Architecture of Coronary Artery Disease.	18_57854694
3	124450081	0.88115	0.415708	0	0	0	No	0.0639	0.34	rs4678145-C	intron_variant	rs4678145	1e-14	UMPS	Identification of 64 Novel Genetic Loci Provides an Expanded View on the Genetic Architecture of Coronary Artery Disease.	3_124450081
3	124450081	0.88115	0.415708	0	0	0	Yes	0.068	0.169	rs4678145-C	intron_variant	rs4678145	2e-13	UMPS	Identification of 64 Novel Genetic Loci Provides an Expanded View on the Genetic Architecture of Coronary Artery Disease.	3_124450081
7	1852753	0.861742	0.417967	0	0	0	No	0.04	0.2603	rs11760633-T	regulatory_region_variant	rs11760633	4e-06	MAD1L1	Identification of 64 Novel Genetic Loci Provides an Expanded View on the Genetic Architecture of Coronary Artery Disease.	7_1852753
19	17846844	0.770107	0.418731	0	0	0	No	0.06	0.754	rs112009435-A	intergenic_variant	rs112009435	6e-13	MAP1S	Identification of 64 Novel Genetic Loci Provides an Expanded View on the Genetic Architecture of Coronary Artery Disease.	19_17846844
2	43998726	0.873604	0.419717	0	0	0	No	0.041	0.1699	rs10495907-A	intergenic_variant	rs10495907	2e-07	DYNC2LI1,PLEKHH2	Identification of 64 Novel Genetic Loci Provides an Expanded View on the Genetic Architecture of Coronary Artery Disease.	2_43998726
13	28962686	0.776289	0.421022	0	0	0	No	0.6888	-0.0396413	13:28962686_C_T	-	rs17086617	1.2e-13	FLT1	Aragam et al, 2021, Medrxiv. Discovery and systematic characterization of risk variants and genes for coronary artery disease in over a million participants	13_28962686
15	81385552	0.855757	0.421111	0	0	0	No	0.1846	0.0406521	15:81385552_G_T	-	rs2683260	1.62e-09	CFAP161	Aragam et al, 2021, Medrxiv. Discovery and systematic characterization of risk variants and genes for coronary artery disease in over a million participants	15_81385552
16	86699724	0.713085	0.421229	0	0	0	No	0.034	0.352	rs61403071-T	intron_variant	rs61403071	8e-07	intergenic	Identification of 64 Novel Genetic Loci Provides an Expanded View on the Genetic Architecture of Coronary Artery Disease.	16_86699724
8	22048490	0.974383	0.422947	0	0	0	No	0.058	0.0787059	8:22048490_A_G	-	rs56408342	1.88e-12	BMP1	Aragam et al, 2021, Medrxiv. Discovery and systematic characterization of risk variants and genes for coronary artery disease in over a million participants	8_22048490
9	124412948	0.769037	0.423871	0	0	0	No	0.0429	0.5825	rs10818576-T	intron_variant	rs10818576	8e-09	DAB2IP	Identification of 64 Novel Genetic Loci Provides an Expanded View on the Genetic Architecture of Coronary Artery Disease.	9_124412948
5	56199202	0.597909	0.425813	0	0	0	No	0.0322	0.4635	rs832540-A	intron_variant	rs832540	2e-08	MAP3K1,SETD9	Identification of 64 Novel Genetic Loci Provides an Expanded View on the Genetic Architecture of Coronary Artery Disease.	5_56199202
7	130439058	0.785796	0.426535	0	0	0	No	0.0297	0.5802	rs7783857-C	intergenic_variant	rs7783857	2e-06	intergenic	Identification of 64 Novel Genetic Loci Provides an Expanded View on the Genetic Architecture of Coronary Artery Disease.	7_130439058
7	19036775	0.859665	0.430612	0	0	0	No	1.08	0.69	C		rs2023938	NA	HDAC9	Erdmann, J., Kessler, T., Munoz Venegas, L. and Schunkert, H., 2018. A decade of genome-wide association studies for coronary artery disease: the challenges ahead. Cardiovascular research, 114(9), pp.1241-1257.	7_19036775
7	19036775	0.859665	0.430612	0	0	0	Yes	1.08	0.4			rs2023938	NA	HDAC9	McPherson, R. and Tybjaerg-Hansen, A., 2016. Genetics of coronary artery disease. Circulation research, 118(4), pp.564-578.	7_19036775
9	22125503	0.544775	0.432533	0	0	0	Yes	1.29	0.27	C		rs1333049	NA	ANRIL,CDKN2B-AS	Erdmann, J., Kessler, T., Munoz Venegas, L. and Schunkert, H., 2018. A decade of genome-wide association studies for coronary artery disease: the challenges ahead. Cardiovascular research, 114(9), pp.1241-1257.	9_22125503
9	22125503	0.544775	0.432533	0	0	0	No	1.27	0.53	rs1333049-C	intron_variant	rs1333049	7e-58	intergenic	A genome-wide association study identifies LIPA as a susceptibility gene for coronary artery disease.	9_22125503
9	22125503	0.544775	0.432533	0	0	0	Yes	1.36	0.47	rs1333049-C	intron_variant	rs1333049	3e-19	intergenic	Genomewide association analysis of coronary artery disease.	9_22125503
9	22125503	0.544775	0.432533	0	0	0	Yes	1.25	0.859	rs1333049-C	intron_variant	rs1333049	1e-25	CDKN2BAS	Genome-Wide Association and Functional Studies Identify SCML4 and THSD7A as Novel Susceptibility Genes for Coronary Artery Disease.	9_22125503
9	22125503	0.544775	0.432533	0	0	0	Yes	1.47	0.8458	rs1333049-C	intron_variant	rs1333049	1e-13	CDKN2A,CDKN2B	Genome-wide association study of 14,000 cases of seven common diseases and 3,000 shared controls.	9_22125503
9	22125503	0.544775	0.432533	0	0	0	Yes	0.1879	0.9647	rs1333049-C	intron_variant	rs1333049	2e-192	CDKN2B-AS1	Identification of 64 Novel Genetic Loci Provides an Expanded View on the Genetic Architecture of Coronary Artery Disease.	9_22125503
9	22125503	0.544775	0.432533	0	0	0	Yes	1.24	NR	rs1333049-C	intron_variant	rs1333049	3e-56	CDKN2BAS	Shared genetic susceptibility to ischemic stroke and coronary artery disease: a genome-wide analysis of common variants.	9_22125503
2	128785663	0.962835	0.434517	0	0	0	No	0.0771	0.0544385	2:128785663_C_T	-	rs114192718	2.58e-08	SAP130	Aragam et al, 2021, Medrxiv. Discovery and systematic characterization of risk variants and genes for coronary artery disease in over a million participants	2_128785663
19	17829608	0.596388	0.436187	0	0	0	No	0.4613	-0.0396441	19:17829608_C_T	-	rs10410487	2.35e-15	MAP1S	Aragam et al, 2021, Medrxiv. Discovery and systematic characterization of risk variants and genes for coronary artery disease in over a million participants	19_17829608
11	10745394	0.562617	0.437611	0	0	0	No	1.03	0.77	T		rs11042937	NA	MRVl1,CTR9	Erdmann, J., Kessler, T., Munoz Venegas, L. and Schunkert, H., 2018. A decade of genome-wide association studies for coronary artery disease: the challenges ahead. Cardiovascular research, 114(9), pp.1241-1257.	11_10745394
11	10745394	0.562617	0.437611	0	0	0	Yes	0.0403	0.988	rs11042937-T	intergenic_variant	rs11042937	3e-10	intergenic	Identification of 64 Novel Genetic Loci Provides an Expanded View on the Genetic Architecture of Coronary Artery Disease.	11_10745394
7	12420989	0.928039	0.438124	0	0	0	No	0.047	0.567	rs6460942-T	intron_variant	rs6460942	2e-06	VWDE	Identification of 64 Novel Genetic Loci Provides an Expanded View on the Genetic Architecture of Coronary Artery Disease.	7_12420989
15	79124475	0.531457	0.438206	0	0	0	No	1.08	0.369131	rs4468572-C	intron_variant	rs4468572	4e-16	ADAMTS7	A comprehensive 1,000 Genomes-based genome-wide association meta-analysis of coronary artery disease.	15_79124475
1	115755197	0.743278	0.438948	0	0	0	No	0.032	0.53	rs12136712-A	intergenic_variant	rs12136712	4e-06	intergenic	Identification of 64 Novel Genetic Loci Provides an Expanded View on the Genetic Architecture of Coronary Artery Disease.	1_115755197
5	121276797	0.813855	0.440005	0	0	0	No	0.042	0.255	rs56079296-A	intergenic_variant	rs56079296	2e-07	intergenic	Identification of 64 Novel Genetic Loci Provides an Expanded View on the Genetic Architecture of Coronary Artery Disease.	5_121276797
6	39183470	0.796065	0.442293	0	0	0	No	0.044	0.032	rs10456100-T	intron_variant	rs10456100	5e-10	KCNK5	Identification of 64 Novel Genetic Loci Provides an Expanded View on the Genetic Architecture of Coronary Artery Disease.	6_39183470
20	47433150	0.860264	0.442398	0	0	0	No	0.861	0.0432951	20:47433150_C_T	-	rs2008614	1.68e-09	PREX1	Aragam et al, 2021, Medrxiv. Discovery and systematic characterization of risk variants and genes for coronary artery disease in over a million participants	20_47433150
14	75583268	0.556535	0.442838	0	0	0	No	0.0348	0.6039	rs7145159-T	non_coding_transcript_exon_variant	rs7145159	4e-10	NEK9	Identification of 64 Novel Genetic Loci Provides an Expanded View on the Genetic Architecture of Coronary Artery Disease.	14_75583268
14	75583268	0.556535	0.442838	0	0	0	Yes	0.0319	0.6821	rs7145159-T	non_coding_transcript_exon_variant	rs7145159	4e-10	NEK9	Identification of 64 Novel Genetic Loci Provides an Expanded View on the Genetic Architecture of Coronary Artery Disease.	14_75583268
10	53683347	0.815156	0.446337	0	0	0	No	0.0348	0.6904	rs2879627-A	intron_variant	rs2879627	3e-06	PRKG1	Identification of 64 Novel Genetic Loci Provides an Expanded View on the Genetic Architecture of Coronary Artery Disease.	10_53683347
15	79123054	0.533459	0.446534	0	0	0	No	1.07	0.724	rs7164479-T	intron_variant	rs7164479	6e-18	ADAMTS7	Association analyses based on false discovery rate implicate new loci for coronary artery disease.	15_79123054
11	120233626	0.658026	0.449727	0	0	0	No		0.492	rs7924772-G	intron_variant	rs7924772	2e-09	ARHGEF12	Efficiently controlling for case-control imbalance and sample relatedness in large-scale genetic association studies.	11_120233626
6	57106712	0.969395	0.451084	0	0	0	No	0.089	0.177	rs223290-T	regulatory_region_variant	rs223290	1e-11	intergenic	Identification of 64 Novel Genetic Loci Provides an Expanded View on the Genetic Architecture of Coronary Artery Disease.	6_57106712
8	106565414	0.520182	0.45244	0	0	0	No	1.03	0.499	G		rs10093110	NA	ZFPM2	Erdmann, J., Kessler, T., Munoz Venegas, L. and Schunkert, H., 2018. A decade of genome-wide association studies for coronary artery disease: the challenges ahead. Cardiovascular research, 114(9), pp.1241-1257.	8_106565414
8	106565414	0.520182	0.45244	0	0	0	Yes	0.0319	0.3157	rs10093110-A	intron_variant	rs10093110	2e-08	ZFPM2	Identification of 64 Novel Genetic Loci Provides an Expanded View on the Genetic Architecture of Coronary Artery Disease.	8_106565414
2	227922015	0.643084	0.453913	0	0	0	No	0.026	0.8581	rs4566357-A	intron_variant	rs4566357	7e-06	COL4A4	Identification of 64 Novel Genetic Loci Provides an Expanded View on the Genetic Architecture of Coronary Artery Disease.	2_227922015
6	34769765	0.847733	0.455137	0	0	0	No	1.06	0.657	rs4472337-T	intron_variant	rs4472337	2e-06	ANKS1A	Association analyses based on false discovery rate implicate new loci for coronary artery disease.	6_34769765
5	121361750	0.787772	0.456517	0	0	0	No	0.0448	0.5876	rs113075218-A	intron_variant	rs113075218	4e-08	SRFBP1	Identification of 64 Novel Genetic Loci Provides an Expanded View on the Genetic Architecture of Coronary Artery Disease.	5_121361750
4	57781754	0.857398	0.456749	0	0	0	No	0.8011	-0.042787	4:57781754_A_G	-	rs781663	8.26e-12	REST	Aragam et al, 2021, Medrxiv. Discovery and systematic characterization of risk variants and genes for coronary artery disease in over a million participants	4_57781754
10	104776205	0.913998	0.460679	0	0	0	No	0.0939	-0.0685157	10:104776205_C_T	-	rs77787671	4.23e-14	CNNM2	Aragam et al, 2021, Medrxiv. Discovery and systematic characterization of risk variants and genes for coronary artery disease in over a million participants	10_104776205
12	125336956	0.65282	0.467784	0	0	0	No	0.3982	-0.0364051	12:125336956_C_T	-	rs7296737	4.83e-09	SCARB1	Aragam et al, 2021, Medrxiv. Discovery and systematic characterization of risk variants and genes for coronary artery disease in over a million participants	12_125336956
12	57527283	0.676416	0.467842	0	0	0	No	1.06	0.44	C		rs11172113	NA	LRP1,STAT6	Erdmann, J., Kessler, T., Munoz Venegas, L. and Schunkert, H., 2018. A decade of genome-wide association studies for coronary artery disease: the challenges ahead. Cardiovascular research, 114(9), pp.1241-1257.	12_57527283
12	57527283	0.676416	0.467842	0	0	0	Yes	0.0349	0.3133	rs11172113-T	intron_variant	rs11172113	6e-08	LRP1	Identification of 64 Novel Genetic Loci Provides an Expanded View on the Genetic Architecture of Coronary Artery Disease.	12_57527283
12	57527283	0.676416	0.467842	0	0	0	Yes	0.0257	0.1474	rs11172113-T	intron_variant	rs11172113	5e-06	LRP1	Identification of 64 Novel Genetic Loci Provides an Expanded View on the Genetic Architecture of Coronary Artery Disease.	12_57527283
13	37473243	0.833572	0.467907	0	0	0	No	0.036	0.639	rs9547692-A	intron_variant	rs9547692	2e-06	SMAD9	Identification of 64 Novel Genetic Loci Provides an Expanded View on the Genetic Architecture of Coronary Artery Disease.	13_37473243
10	94771895	0.942327	0.46903	0	0	0	No	0.053	0.16	rs4919044-T	intron_variant	rs4919044	4e-06	EXOC6	Identification of 64 Novel Genetic Loci Provides an Expanded View on the Genetic Architecture of Coronary Artery Disease.	10_94771895
1	114315493	0.834051	0.470268	0	0	0	No	0.037	0.13	rs12144309-T	intron_variant	rs12144309	6e-06	RSBN1	Identification of 64 Novel Genetic Loci Provides an Expanded View on the Genetic Architecture of Coronary Artery Disease.	1_114315493
6	25597043	0.746731	0.474016	0	0	0	No	0.0384	0.4953	rs9379774-A	intron_variant	rs9379774	7e-06	LRRC16A	Identification of 64 Novel Genetic Loci Provides an Expanded View on the Genetic Architecture of Coronary Artery Disease.	6_25597043
7	117100046	0.566259	0.475601	0	0	0	No	0.5807	-0.030686	7:117100046_G_T	-	rs13222797	5.51e-10	CFTR	Aragam et al, 2021, Medrxiv. Discovery and systematic characterization of risk variants and genes for coronary artery disease in over a million participants	7_117100046
10	90989109	0.536691	0.476611	0	0	0	No	1.04	0.89			rs11203042	NA	na	McPherson, R. and Tybjaerg-Hansen, A., 2016. Genetics of coronary artery disease. Circulation research, 118(4), pp.564-578.	10_90989109
17	62401965	0.689826	0.476884	0	0	0	No	0.033	0.1625	rs9892152-T	intron_variant	rs9892152	6e-11	PECAM1	Identification of 64 Novel Genetic Loci Provides an Expanded View on the Genetic Architecture of Coronary Artery Disease.	17_62401965
12	111932800	0.820759	0.478418	0	0	0	No	0.0643	0.4379	rs7137828-T	intron_variant	rs7137828	4e-27	ATXN2	Identification of 64 Novel Genetic Loci Provides an Expanded View on the Genetic Architecture of Coronary Artery Disease.	12_111932800
19	46370381	0.656635	0.478832	0	0	0	No	0.0331	0.3637	rs8103278-A	intron_variant	rs8103278	1e-08	FOXA3,SYMPK	Identification of 64 Novel Genetic Loci Provides an Expanded View on the Genetic Architecture of Coronary Artery Disease.	19_46370381
7	117067822	0.906045	0.484355	0	0	0	No	1.1	0.8	rs7808424-G	intron_variant	rs7808424	1e-06	intergenic	Large-scale association analysis identifies 13 new susceptibility loci for coronary artery disease.	7_117067822
2	65507913	0.646401	0.485587	0	0	0	No	0.037	0.611	rs62139085-A	intergenic_variant	rs62139085	8e-07	ACTR2	Identification of 64 Novel Genetic Loci Provides an Expanded View on the Genetic Architecture of Coronary Artery Disease.	2_65507913
4	120901336	0.739134	0.48587	0	0	0	No	1.05	0.16	G		rs11723436	NA	MAD2L1,PDE5A	Erdmann, J., Kessler, T., Munoz Venegas, L. and Schunkert, H., 2018. A decade of genome-wide association studies for coronary artery disease: the challenges ahead. Cardiovascular research, 114(9), pp.1241-1257.	4_120901336
4	120901336	0.739134	0.48587	0	0	0	Yes	0.0519	0.3172	rs11723436-A	intergenic_variant	rs11723436	6e-14	intergenic	Identification of 64 Novel Genetic Loci Provides an Expanded View on the Genetic Architecture of Coronary Artery Disease.	4_120901336
2	145839655	0.606722	0.487137	0	0	0	No	0.049	0.398	rs7604735-T	intron_variant	rs7604735	3e-12	TEX41	Identification of 64 Novel Genetic Loci Provides an Expanded View on the Genetic Architecture of Coronary Artery Disease.	2_145839655
11	110272261	0.839211	0.488715	0	0	0	No	0.0458	0.7567	rs73562014-A	intron_variant	rs73562014	1e-06	intergenic	Identification of 64 Novel Genetic Loci Provides an Expanded View on the Genetic Architecture of Coronary Artery Disease.	11_110272261
8	19824667	0.645732	0.489453	0	0	0	No	0.052	0.72	rs15285-T	3_prime_UTR_variant	rs15285	8e-14	LPL	Identification of 64 Novel Genetic Loci Provides an Expanded View on the Genetic Architecture of Coronary Artery Disease.	8_19824667
11	75276178	0.829427	0.489608	0	0	0	No	0.0466	0.1559	rs606452-A	intron_variant	rs606452	5e-11	SERPINH1	Identification of 64 Novel Genetic Loci Provides an Expanded View on the Genetic Architecture of Coronary Artery Disease.	11_75276178
1	230297659	0.539782	0.491252	0	0	0	No	0.0289	0.1462	rs2281719-T	intron_variant	rs2281719	3e-07	GALNT2	Identification of 64 Novel Genetic Loci Provides an Expanded View on the Genetic Architecture of Coronary Artery Disease.	1_230297659
12	121416650	0.519737	0.493752	0	0	0	No		0.453	rs1169288-C	missense_variant	rs1169288	1e-09	HNF1A	Efficiently controlling for case-control imbalance and sample relatedness in large-scale genetic association studies.	12_121416650
12	121416650	0.519737	0.493752	0	0	0	Yes	0.054	0.373	rs1169288-A	missense_variant	rs1169288	8e-19	HNF1A,HNF1A-AS1	Identification of 64 Novel Genetic Loci Provides an Expanded View on the Genetic Architecture of Coronary Artery Disease.	12_121416650
12	121416650	0.519737	0.493752	0	0	0	Yes	0.049	0.1767	rs1169288-A	missense_variant	rs1169288	1e-18	HNF1A,HNF1A-AS1	Identification of 64 Novel Genetic Loci Provides an Expanded View on the Genetic Architecture of Coronary Artery Disease.	12_121416650
11	5906203	0.659657	0.494664	0	0	0	No	1.54	0.06	rs11823828-T	missense_variant	rs11823828	4e-21	OR52E4	Identification of 26 novel loci that confer susceptibility to early-onset coronary artery disease in a Japanese population.	11_5906203
9	15229622	0.884472	0.494944	0	0	0	No	0.0437	0.8413	rs475957-T	intron_variant	rs475957	3e-06	TTC39B	Identification of 64 Novel Genetic Loci Provides an Expanded View on the Genetic Architecture of Coronary Artery Disease.	9_15229622
6	36634156	0.565046	0.497459	0	0	0	No	0.029	0.4262	rs6930083-A	regulatory_region_variant	rs6930083	5e-07	PANDAR	Identification of 64 Novel Genetic Loci Provides an Expanded View on the Genetic Architecture of Coronary Artery Disease.	6_36634156
8	18260431	0.771648	0.497522	0	0	0	No	0.2954	0.0345214	8:18260431_G_T	-	rs4646249	9.01e-10	NAT2	Aragam et al, 2021, Medrxiv. Discovery and systematic characterization of risk variants and genes for coronary artery disease in over a million participants	8_18260431
6	34763982	0.857429	0.499261	0	0	0	No	0.054	0.283	rs9469890-T	intron_variant	rs9469890	1e-10	UHRF1BP1	Identification of 64 Novel Genetic Loci Provides an Expanded View on the Genetic Architecture of Coronary Artery Disease.	6_34763982
20	17596155	0.824196	0.500608	0	0	0	No	0.1675	0.037132	20:17596155_A_C	-	rs1132274	1.8e-08	RRBP1	Aragam et al, 2021, Medrxiv. Discovery and systematic characterization of risk variants and genes for coronary artery disease in over a million participants	20_17596155
21	30535302	0.790334	0.500713	0	0	0	No	0.049	0.469	rs73193808-A	intron_variant	rs73193808	5e-09	MAP3K7CL	Identification of 64 Novel Genetic Loci Provides an Expanded View on the Genetic Architecture of Coronary Artery Disease.	21_30535302
6	151560735	0.696279	0.500729	0	0	0	No	0.036	0.303	rs6557122-T	regulatory_region_variant	rs6557122	2e-06	AKAP12	Identification of 64 Novel Genetic Loci Provides an Expanded View on the Genetic Architecture of Coronary Artery Disease.	6_151560735
14	100133942	0.649596	0.503609	0	0	0	No	1.07		C		rs2895811	NA	HHIPL1,YY1	Erdmann, J., Kessler, T., Munoz Venegas, L. and Schunkert, H., 2018. A decade of genome-wide association studies for coronary artery disease: the challenges ahead. Cardiovascular research, 114(9), pp.1241-1257.	14_100133942
14	100133942	0.649596	0.503609	0	0	0	Yes	0.0442	0.4929	rs2895811-T	intron_variant	rs2895811	1e-14	HHIPL1,MIR5698	Identification of 64 Novel Genetic Loci Provides an Expanded View on the Genetic Architecture of Coronary Artery Disease.	14_100133942
14	100133942	0.649596	0.503609	0	0	0	Yes	1.07	0.75	rs2895811-C	intron_variant	rs2895811	1e-10	HHIPL1	Large-scale association analysis identifies 13 new susceptibility loci for coronary artery disease.	14_100133942
14	100133942	0.649596	0.503609	0	0	0	Yes	1.04	0.79			rs2895811	NA	HHIPL1	McPherson, R. and Tybjaerg-Hansen, A., 2016. Genetics of coronary artery disease. Circulation research, 118(4), pp.564-578.	14_100133942
4	148047550	0.665615	0.504518	0	0	0	No		NR	rs1395821-?	intron_variant	rs1395821	7e-07	intergenic	A genome-wide association study in Europeans and South Asians identifies five new loci for coronary artery disease.	4_148047550
11	103673277	0.59744	0.505583	0	0	0	No	1.07	0.421808	rs2128739-A	intron_variant	rs2128739	7e-11	PDGFD	A comprehensive 1,000 Genomes-based genome-wide association meta-analysis of coronary artery disease.	11_103673277
11	103673277	0.59744	0.505583	0	0	0	Yes	0.074	0.485	rs2128739-A	intron_variant	rs2128739	6e-27	intergenic	Identification of 64 Novel Genetic Loci Provides an Expanded View on the Genetic Architecture of Coronary Artery Disease.	11_103673277
6	82703335	0.524176	0.507739	0	0	0	No	0.037	0.522	rs10806235-T	intron_variant	rs10806235	1e-08	intergenic	Identification of 64 Novel Genetic Loci Provides an Expanded View on the Genetic Architecture of Coronary Artery Disease.	6_82703335
19	11227480	0.612232	0.508236	0	0	0	No	0.036	0.009	rs2738447-A	intron_variant	rs2738447	2e-08	LDLR,MIR6886	Identification of 64 Novel Genetic Loci Provides an Expanded View on the Genetic Architecture of Coronary Artery Disease.	19_11227480
22	19292026	0.884947	0.510301	0	0	0	No	0.064	0.188	rs5993586-T	intron_variant	rs5993586	7e-06	intergenic	Identification of 64 Novel Genetic Loci Provides an Expanded View on the Genetic Architecture of Coronary Artery Disease.	22_19292026
6	57113816	0.950007	0.510373	0	0	0	No		0.251	rs430918-T	intergenic_variant	rs430918	5e-08	RAB23,LOC100506188	Efficiently controlling for case-control imbalance and sample relatedness in large-scale genetic association studies.	6_57113816
5	10500646	0.947575	0.512435	0	0	0	No	1.88	0.14	C/A	Intronic	rs143537377	NA	ROPN1L	Charmet, R., Duffy, S., Keshavarzi, S., Gyorgy, B., Marre, M., Rossing, P., McKnight, A.J., Maxwell, A.P., Paterson, A.D., Trégouët, D.A. and Hadjadj, S., 2018. Novel risk genes identified in a genome-wide association study for coronary artery disease in patients with type 1 diabetes. Cardiovascular diabetology, 17(1), p.61.	5_10500646
2	216304384	0.7318	0.512648	0	0	0	Yes	1.07		T		rs1250229	NA	FN1,ATIC,LOC102724849,ABCA12,LINC00607	Erdmann, J., Kessler, T., Munoz Venegas, L. and Schunkert, H., 2018. A decade of genome-wide association studies for coronary artery disease: the challenges ahead. Cardiovascular research, 114(9), pp.1241-1257.	2_216304384
2	216304384	0.7318	0.512648	0	0	0	No	1.071	0.675	rs1250229-T	intergenic_variant	rs1250229	3e-13	FN1	Association analyses based on false discovery rate implicate new loci for coronary artery disease.	2_216304384
2	216304384	0.7318	0.512648	0	0	0	Yes	0.0644	0.4336	rs1250229-T	intergenic_variant	rs1250229	3e-19	FN1	Identification of 64 Novel Genetic Loci Provides an Expanded View on the Genetic Architecture of Coronary Artery Disease.	2_216304384
2	216304384	0.7318	0.512648	0	0	0	Yes	0.0435	0.6774	rs1250229-T	intergenic_variant	rs1250229	2e-13	FN1	Identification of 64 Novel Genetic Loci Provides an Expanded View on the Genetic Architecture of Coronary Artery Disease.	2_216304384
12	111350655	0.96373	0.513165	0	0	0	No	1.26	0.21	rs3782889-C	intron_variant	rs3782889	4e-14	MYL2	A genome-wide association study of a coronary artery disease risk variant.	12_111350655
3	156852592	0.576801	0.514281	0	0	0	No	1.03		G		rs4266144	NA	CCNL1,TIPARP	Erdmann, J., Kessler, T., Munoz Venegas, L. and Schunkert, H., 2018. A decade of genome-wide association studies for coronary artery disease: the challenges ahead. Cardiovascular research, 114(9), pp.1241-1257.	3_156852592
3	156852592	0.576801	0.514281	0	0	0	Yes	0.0346	0.1501	rs4266144-C	intron_variant	rs4266144	1e-08	intergenic	Identification of 64 Novel Genetic Loci Provides an Expanded View on the Genetic Architecture of Coronary Artery Disease.	3_156852592
3	156852592	0.576801	0.514281	0	0	0	Yes	0.038	0.9886	rs4266144-C	intron_variant	rs4266144	3e-08	intergenic	Identification of 64 Novel Genetic Loci Provides an Expanded View on the Genetic Architecture of Coronary Artery Disease.	3_156852592
18	57838401	0.689566	0.516411	0	0	0	No	1.06	0.87253	rs663129-A	intergenic_variant	rs663129	3e-08	PMAIP1,MC4R	A comprehensive 1,000 Genomes-based genome-wide association meta-analysis of coronary artery disease.	18_57838401
18	57838401	0.689566	0.516411	0	0	0	Yes	1.06	0.2	A		rs663129	NA	PMAIP1,MC4R	Erdmann, J., Kessler, T., Munoz Venegas, L. and Schunkert, H., 2018. A decade of genome-wide association studies for coronary artery disease: the challenges ahead. Cardiovascular research, 114(9), pp.1241-1257.	18_57838401
18	57838401	0.689566	0.516411	0	0	0	Yes	1.06	0.77			rs663129	NA	PMAIP1-MC4R	McPherson, R. and Tybjaerg-Hansen, A., 2016. Genetics of coronary artery disease. Circulation research, 118(4), pp.564-578.	18_57838401
10	44777560	0.801533	0.51761	0	0	0	No	0.0918	0.5136	rs1657346-C	regulatory_region_variant	rs1657346	2e-24	intergenic	Identification of 64 Novel Genetic Loci Provides an Expanded View on the Genetic Architecture of Coronary Artery Disease.	10_44777560
3	136069472	0.762145	0.518116	0	0	0	No	1.05		T		rs667920	NA	STAG1,MSL2,NCK1,PPP2R3A	Erdmann, J., Kessler, T., Munoz Venegas, L. and Schunkert, H., 2018. A decade of genome-wide association studies for coronary artery disease: the challenges ahead. Cardiovascular research, 114(9), pp.1241-1257.	3_136069472
3	136069472	0.762145	0.518116	0	0	0	Yes	0.0489	0.2341	rs667920-T	intron_variant	rs667920	6e-15	STAG1	Identification of 64 Novel Genetic Loci Provides an Expanded View on the Genetic Architecture of Coronary Artery Disease.	3_136069472
14	100148961	0.808745	0.51987	0	0	0	No	0.0539	0.0732	rs8003602-T	regulatory_region_variant	rs8003602	3e-16	CYP46A1,HHIPL1,MIR5698	Identification of 64 Novel Genetic Loci Provides an Expanded View on the Genetic Architecture of Coronary Artery Disease.	14_100148961
14	100148961	0.808745	0.51987	0	0	0	Yes	0.061	0.983	rs8003602-T	regulatory_region_variant	rs8003602	5e-16	CYP46A1,HHIPL1,MIR5698	Identification of 64 Novel Genetic Loci Provides an Expanded View on the Genetic Architecture of Coronary Artery Disease.	14_100148961
11	103673294	0.597246	0.520123	0	0	0	Yes		0.302	rs2839812-A	intron_variant	rs2839812	1e-11	DYNC2H1,MIR4693	Efficiently controlling for case-control imbalance and sample relatedness in large-scale genetic association studies.	11_103673294
11	103673294	0.597246	0.520123	0	0	0	No	1.06	0.867	rs2839812-T	intron_variant	rs2839812	2e-11	PDGFD	Association analyses based on false discovery rate implicate new loci for coronary artery disease.	11_103673294
12	111884608	0.821026	0.524192	0	0	0	Yes	1.07		T		rs3184504	NA	SH2B3,FLJ21127,ATXN2,andothers	Erdmann, J., Kessler, T., Munoz Venegas, L. and Schunkert, H., 2018. A decade of genome-wide association studies for coronary artery disease: the challenges ahead. Cardiovascular research, 114(9), pp.1241-1257.	12_111884608
12	111884608	0.821026	0.524192	0	0	0	No	1.07	0.104706	rs3184504-T	missense_variant	rs3184504	1e-09	SH2B3	A comprehensive 1,000 Genomes-based genome-wide association meta-analysis of coronary artery disease.	12_111884608
12	111884608	0.821026	0.524192	0	0	0	Yes	0.0742	0.1215	rs3184504-T	missense_variant	rs3184504	5e-30	ATXN2,SH2B3	Identification of 64 Novel Genetic Loci Provides an Expanded View on the Genetic Architecture of Coronary Artery Disease.	12_111884608
12	111884608	0.821026	0.524192	0	0	0	Yes	1.07	0.13	rs3184504-T	missense_variant	rs3184504	6e-06	SH2B3	Large-scale association analysis identifies 13 new susceptibility loci for coronary artery disease.	12_111884608
12	111884608	0.821026	0.524192	0	0	0	Yes	1.07				rs3184504	NA	SH2B3	McPherson, R. and Tybjaerg-Hansen, A., 2016. Genetics of coronary artery disease. Circulation research, 118(4), pp.564-578.	12_111884608
12	111884608	0.821026	0.524192	0	0	0	Yes	1.07	NR	rs3184504-T	missense_variant	rs3184504	9e-07	SH2B3	Shared genetic susceptibility to ischemic stroke and coronary artery disease: a genome-wide analysis of common variants.	12_111884608
8	19813180	0.894451	0.530587	0	0	0	No	1.11		G		rs264	NA	LPL	Erdmann, J., Kessler, T., Munoz Venegas, L. and Schunkert, H., 2018. A decade of genome-wide association studies for coronary artery disease: the challenges ahead. Cardiovascular research, 114(9), pp.1241-1257.	8_19813180
8	19813180	0.894451	0.530587	0	0	0	Yes	0.0632	0.5421	rs264-A	intron_variant	rs264	6e-12	LPL	Identification of 64 Novel Genetic Loci Provides an Expanded View on the Genetic Architecture of Coronary Artery Disease.	8_19813180
8	19813180	0.894451	0.530587	0	0	0	Yes	1.06	0.55			rs264	NA	LPL	McPherson, R. and Tybjaerg-Hansen, A., 2016. Genetics of coronary artery disease. Circulation research, 118(4), pp.564-578.	8_19813180
8	19813180	0.894451	0.530587	0	0	0	Yes	1.1111	NR	rs264-?	intron_variant	rs264	3e-07	LPL	Shared genetic susceptibility to ischemic stroke and coronary artery disease: a genome-wide analysis of common variants.	8_19813180
19	11188164	0.833834	0.531707	0	0	0	No		0.69	rs56125973-C	intron_variant	rs56125973	4e-13	SMARCA4,LDLR	Efficiently controlling for case-control imbalance and sample relatedness in large-scale genetic association studies.	19_11188164
8	19870271	0.759705	0.532779	0	0	0	No		0.285	rs35237252-A	intergenic_variant	rs35237252	5e-08	LPL,SLC18A1	Efficiently controlling for case-control imbalance and sample relatedness in large-scale genetic association studies.	8_19870271
17	40257163	0.762916	0.533225	0	0	0	No	1.05		C		rs2074158	NA	DHX58,KAT2A,RAB5,NKIRAS2,DNAJC7,KCNH4,HCRT,GHDC	Erdmann, J., Kessler, T., Munoz Venegas, L. and Schunkert, H., 2018. A decade of genome-wide association studies for coronary artery disease: the challenges ahead. Cardiovascular research, 114(9), pp.1241-1257.	17_40257163
17	40257163	0.762916	0.533225	0	0	0	Yes	0.0543	0.3098	rs2074158-T	missense_variant	rs2074158	2e-10	DHX58,KAT2A	Identification of 64 Novel Genetic Loci Provides an Expanded View on the Genetic Architecture of Coronary Artery Disease.	17_40257163
6	82515315	0.914273	0.536099	0	0	0	No	1.13	0.37	rs16893526-G	intergenic_variant	rs16893526	5e-06	intergenic	A genome-wide association study identifies LIPA as a susceptibility gene for coronary artery disease.	6_82515315
8	18260355	0.771713	0.536357	0	0	0	No	0.032	0.214	rs4646248-T	intergenic_variant	rs4646248	2e-07	NAT2	Identification of 64 Novel Genetic Loci Provides an Expanded View on the Genetic Architecture of Coronary Artery Disease.	8_18260355
1	59433354	0.788953	0.537264	0	0	0	No	0.2076	0.0377502	1:59433354_C_T	-	rs71646019	6.86e-10	LOC100131060	Aragam et al, 2021, Medrxiv. Discovery and systematic characterization of risk variants and genes for coronary artery disease in over a million participants	1_59433354
11	9762274	0.654145	0.537282	0	0	0	No	0.4192	-0.037816	11:9762274_C_T	-	rs360153	1.75e-13	SWAP70	Aragam et al, 2021, Medrxiv. Discovery and systematic characterization of risk variants and genes for coronary artery disease in over a million participants	11_9762274
13	28973621	0.76928	0.540678	0	0	0	No	1.06	0.44	A		rs9319428	NA	FLT1	Erdmann, J., Kessler, T., Munoz Venegas, L. and Schunkert, H., 2018. A decade of genome-wide association studies for coronary artery disease: the challenges ahead. Cardiovascular research, 114(9), pp.1241-1257.	13_28973621
13	28973621	0.76928	0.540678	0	0	0	Yes	0.0404	0.135	rs9319428-A	intron_variant	rs9319428	1e-11	FLT1	Identification of 64 Novel Genetic Loci Provides an Expanded View on the Genetic Architecture of Coronary Artery Disease.	13_28973621
13	28973621	0.76928	0.540678	0	0	0	Yes	0.036	0.4954	rs9319428-A	intron_variant	rs9319428	5e-11	FLT1	Identification of 64 Novel Genetic Loci Provides an Expanded View on the Genetic Architecture of Coronary Artery Disease.	13_28973621
13	28973621	0.76928	0.540678	0	0	0	Yes	1.04				Rs9319428	NA	FLT1	McPherson, R. and Tybjaerg-Hansen, A., 2016. Genetics of coronary artery disease. Circulation research, 118(4), pp.564-578.	13_28973621
10	30323892	0.6375	0.541716	0	0	0	No	1.06	0.263277	rs2487928-A	intron_variant	rs2487928	4e-11	KIAA1462	A comprehensive 1,000 Genomes-based genome-wide association meta-analysis of coronary artery disease.	10_30323892
10	30323892	0.6375	0.541716	0	0	0	Yes	0.0546	0.2276	rs2487928-A	intron_variant	rs2487928	2e-17	KIAA1462	Identification of 64 Novel Genetic Loci Provides an Expanded View on the Genetic Architecture of Coronary Artery Disease.	10_30323892
17	27938424	0.598712	0.541875	0	0	0	No	0.0358	0.3511	rs11080107-T	intron_variant	rs11080107	3e-10	ANKRD13B,CORO6	Identification of 64 Novel Genetic Loci Provides an Expanded View on the Genetic Architecture of Coronary Artery Disease.	17_27938424
7	19049388	0.801545	0.542659	0	0	0	Yes	1.08	0.073	rs2107595-A	regulatory_region_variant	rs2107595	3e-13	HDAC9	Association analyses based on false discovery rate implicate new loci for coronary artery disease.	7_19049388
7	19049388	0.801545	0.542659	0	0	0	Yes		0.115	rs2107595-A	regulatory_region_variant	rs2107595	4e-10	HDAC9,TWIST1	Efficiently controlling for case-control imbalance and sample relatedness in large-scale genetic association studies.	7_19049388
7	19049388	0.801545	0.542659	0	0	0	No	1.08	0.087681	rs2107595-A	regulatory_region_variant	rs2107595	8e-11	HDAC9	A comprehensive 1,000 Genomes-based genome-wide association meta-analysis of coronary artery disease.	7_19049388
7	19049388	0.801545	0.542659	0	0	0	Yes	0.0752	0.7594	rs2107595-A	regulatory_region_variant	rs2107595	1e-24	intergenic	Identification of 64 Novel Genetic Loci Provides an Expanded View on the Genetic Architecture of Coronary Artery Disease.	7_19049388
7	19049388	0.801545	0.542659	0	0	0	Yes	0.0815	0.3641	rs2107595-A	regulatory_region_variant	rs2107595	4e-24	intergenic	Identification of 64 Novel Genetic Loci Provides an Expanded View on the Genetic Architecture of Coronary Artery Disease.	7_19049388
7	19049388	0.801545	0.542659	0	0	0	Yes	0.082	0.6	rs2107595-A	regulatory_region_variant	rs2107595	4e-24	intergenic	Identification of 64 Novel Genetic Loci Provides an Expanded View on the Genetic Architecture of Coronary Artery Disease.	7_19049388
18	46526810	0.6387	0.543751	0	0	0	No	0.036	0.272	rs2337157-A	intergenic_variant	rs2337157	2e-08	intergenic	Identification of 64 Novel Genetic Loci Provides an Expanded View on the Genetic Architecture of Coronary Artery Disease.	18_46526810
3	48193515	0.662915	0.545792	0	0	0	No	1.04		T		rs7617773	NA	CDC25A,SPINK8,MAP4,ZNF589	Erdmann, J., Kessler, T., Munoz Venegas, L. and Schunkert, H., 2018. A decade of genome-wide association studies for coronary artery disease: the challenges ahead. Cardiovascular research, 114(9), pp.1241-1257.	3_48193515
3	48193515	0.662915	0.545792	0	0	0	Yes	0.0393	0.6673	rs7617773-T	TF_binding_site_variant	rs7617773	2e-11	CDC25A	Identification of 64 Novel Genetic Loci Provides an Expanded View on the Genetic Architecture of Coronary Artery Disease.	3_48193515
3	48193515	0.662915	0.545792	0	0	0	Yes	0.0355	0.67	rs7617773-T	TF_binding_site_variant	rs7617773	3e-11	CDC25A	Identification of 64 Novel Genetic Loci Provides an Expanded View on the Genetic Architecture of Coronary Artery Disease.	3_48193515
19	17219105	0.538011	0.547527	0	0	0	No	0.274	0.0330858	19:17219105_A_G	-	rs7246865	1.71e-08	MYO9B	Aragam et al, 2021, Medrxiv. Discovery and systematic characterization of risk variants and genes for coronary artery disease in over a million participants	19_17219105
20	44586023	0.856179	0.549876	0	0	0	No	1.04		T		rs3827066	NA	PCIF1,ZNF335,NEURL2,PLTP,MMP9	Erdmann, J., Kessler, T., Munoz Venegas, L. and Schunkert, H., 2018. A decade of genome-wide association studies for coronary artery disease: the challenges ahead. Cardiovascular research, 114(9), pp.1241-1257.	20_44586023
20	44586023	0.856179	0.549876	0	0	0	Yes	0.0467	0.9309	rs3827066-T	intron_variant	rs3827066	3e-09	PCIF1,ZNF335	Identification of 64 Novel Genetic Loci Provides an Expanded View on the Genetic Architecture of Coronary Artery Disease.	20_44586023
20	44586023	0.856179	0.549876	0	0	0	Yes	0.0424	0.7152	rs3827066-T	intron_variant	rs3827066	4e-09	PCIF1,ZNF335	Identification of 64 Novel Genetic Loci Provides an Expanded View on the Genetic Architecture of Coronary Artery Disease.	20_44586023
11	110244360	0.892137	0.550023	0	0	0	No	0.8647	-0.0407419	11:110244360_A_T	-	rs10488763	1.1e-08	FDX1	Aragam et al, 2021, Medrxiv. Discovery and systematic characterization of risk variants and genes for coronary artery disease in over a million participants	11_110244360
22	26689635	0.737945	0.551213	0	0	0	No	1.11	0.6211	rs688034-T	intron_variant	rs688034	4e-06	intergenic	Genome-wide association study of 14,000 cases of seven common diseases and 3,000 shared controls.	22_26689635
16	72130815	0.543756	0.553099	0	0	0	No	1.04		A		rs1050362	NA	DHX38	Howson, J.M., Zhao, W., Barnes, D.R., Ho, W.K., Young, R., Paul, D.S., Waite, L.L., Freitag, D.F., Fauman, E.B., Salfati, E.L. and Sun, B.B., 2017. Fifteen new risk loci for coronary artery disease highlight arterial-wall-specific mechanisms. Nature genetics, 49(7), p.1113.	16_72130815
16	72130815	0.543756	0.553099	0	0	0	Yes	0.0386	0.8194	rs1050362-A	missense_variant	rs1050362	3e-11	DHX38,TXNL4B	Identification of 64 Novel Genetic Loci Provides an Expanded View on the Genetic Architecture of Coronary Artery Disease.	16_72130815
16	72130815	0.543756	0.553099	0	0	0	Yes	0.0352	0.2927	rs1050362-A	missense_variant	rs1050362	3e-11	DHX38,TXNL4B	Identification of 64 Novel Genetic Loci Provides an Expanded View on the Genetic Architecture of Coronary Artery Disease.	16_72130815
21	45089877	0.687077	0.553119	0	0	0	No	0.0299	0.4311	rs2838344-A	intron_variant	rs2838344	2e-07	RRP1B	Identification of 64 Novel Genetic Loci Provides an Expanded View on the Genetic Architecture of Coronary Artery Disease.	21_45089877
15	89574484	0.789372	0.553832	0	0	0	No	1.07	0.228	rs2083460-T	intergenic_variant	rs2083460	1e-07	MFGE8,ABHD2	Association analyses based on false discovery rate implicate new loci for coronary artery disease.	15_89574484
6	161097871	0.833644	0.554258	0	0	0	No	0.8348	-0.0621469	6:161097871_A_G	-	rs1998043	3.31e-10	LPA	Aragam et al, 2021, Medrxiv. Discovery and systematic characterization of risk variants and genes for coronary artery disease in over a million participants	6_161097871
19	32882020	0.901312	0.557458	0	0	0	Yes	1.33	0.48	A		rs12976411	NA	ZNF507,LOC400684	Erdmann, J., Kessler, T., Munoz Venegas, L. and Schunkert, H., 2018. A decade of genome-wide association studies for coronary artery disease: the challenges ahead. Cardiovascular research, 114(9), pp.1241-1257.	19_32882020
19	32882020	0.901312	0.557458	0	0	0	No	1.49254	0.423033	rs12976411-A	intron_variant	rs12976411	1e-14	ZNF507,LOC400684	A comprehensive 1,000 Genomes-based genome-wide association meta-analysis of coronary artery disease.	19_32882020
19	32882020	0.901312	0.557458	0	0	0	Yes	0.67				rs12976411	NA	ZNF507	McPherson, R. and Tybjaerg-Hansen, A., 2016. Genetics of coronary artery disease. Circulation research, 118(4), pp.564-578.	19_32882020
17	2126504	0.64085	0.557903	0	0	0	Yes	1.07	0.22	C		rs216172	NA	SMG6,SRR	Erdmann, J., Kessler, T., Munoz Venegas, L. and Schunkert, H., 2018. A decade of genome-wide association studies for coronary artery disease: the challenges ahead. Cardiovascular research, 114(9), pp.1241-1257.	17_2126504
17	2126504	0.64085	0.557903	0	0	0	No	1.05	0.166036	rs216172-C	intron_variant	rs216172	5e-07	SMG6	A comprehensive 1,000 Genomes-based genome-wide association meta-analysis of coronary artery disease.	17_2126504
17	2126504	0.64085	0.557903	0	0	0	Yes	1.07	0.89	rs216172-C	intron_variant	rs216172	1e-09	SMG6,SRR	Large-scale association analysis identifies 13 new susceptibility loci for coronary artery disease.	17_2126504
17	2126504	0.64085	0.557903	0	0	0	Yes	1.05				rs216172	NA	SMG6	McPherson, R. and Tybjaerg-Hansen, A., 2016. Genetics of coronary artery disease. Circulation research, 118(4), pp.564-578.	17_2126504
5	142516897	0.578887	0.558306	0	0	0	Yes	1.05	0.71	T		rs246600	NA	ARHGAP26	Howson, J.M., Zhao, W., Barnes, D.R., Ho, W.K., Young, R., Paul, D.S., Waite, L.L., Freitag, D.F., Fauman, E.B., Salfati, E.L. and Sun, B.B., 2017. Fifteen new risk loci for coronary artery disease highlight arterial-wall-specific mechanisms. Nature genetics, 49(7), p.1113.	5_142516897
5	142516897	0.578887	0.558306	0	0	0	No	1.05		T		rs246600	NA	ARHGAP26	Erdmann, J., Kessler, T., Munoz Venegas, L. and Schunkert, H., 2018. A decade of genome-wide association studies for coronary artery disease: the challenges ahead. Cardiovascular research, 114(9), pp.1241-1257.	5_142516897
5	142516897	0.578887	0.558306	0	0	0	Yes	0.048	0.684	rs246600-T	intron_variant	rs246600	2e-17	ARHGAP26	Identification of 64 Novel Genetic Loci Provides an Expanded View on the Genetic Architecture of Coronary Artery Disease.	5_142516897
5	142516897	0.578887	0.558306	0	0	0	Yes	0.048	0.443	rs246600-T	intron_variant	rs246600	2e-17	ARHGAP26	Identification of 64 Novel Genetic Loci Provides an Expanded View on the Genetic Architecture of Coronary Artery Disease.	5_142516897
5	142516897	0.578887	0.558306	0	0	0	Yes	0.043	0.9062	rs246600-T	intron_variant	rs246600	7e-17	ARHGAP26	Identification of 64 Novel Genetic Loci Provides an Expanded View on the Genetic Architecture of Coronary Artery Disease.	5_142516897
5	55860781	0.759548	0.558528	0	0	0	No	1.04		G		rs3936511	NA	MAP3K1,MIER3	Erdmann, J., Kessler, T., Munoz Venegas, L. and Schunkert, H., 2018. A decade of genome-wide association studies for coronary artery disease: the challenges ahead. Cardiovascular research, 114(9), pp.1241-1257.	5_55860781
5	55860781	0.759548	0.558528	0	0	0	Yes	0.0366	0.6355	rs3936511-A	intron_variant	rs3936511	4e-08	LOC101928448	Identification of 64 Novel Genetic Loci Provides an Expanded View on the Genetic Architecture of Coronary Artery Disease.	5_55860781
15	58730498	0.808549	0.558868	0	0	0	No	0.7806	-0.0370104	15:58730498_C_T	-	rs588136	1.38e-09	LIPC	Aragam et al, 2021, Medrxiv. Discovery and systematic characterization of risk variants and genes for coronary artery disease in over a million participants	15_58730498
4	96117371	0.860971	0.560154	0	0	0	No	1.04	0.15	A		rs3775058	NA	UNC5C	Erdmann, J., Kessler, T., Munoz Venegas, L. and Schunkert, H., 2018. A decade of genome-wide association studies for coronary artery disease: the challenges ahead. Cardiovascular research, 114(9), pp.1241-1257.	4_96117371
4	96117371	0.860971	0.560154	0	0	0	Yes	0.0386	0.332	rs3775058-A	intron_variant	rs3775058	8e-09	UNC5C	Identification of 64 Novel Genetic Loci Provides an Expanded View on the Genetic Architecture of Coronary Artery Disease.	4_96117371
12	111679214	0.513325	0.560659	0	0	0	No	1.14	0.66	rs886126-T	intron_variant	rs886126	1e-06	CUX2	A genome-wide association study of a coronary artery disease risk variant.	12_111679214
13	28997702	0.71602	0.562531	0	0	0	No	0.04	0.142	rs9513112-A	intron_variant	rs9513112	1e-09	FLT1	Identification of 64 Novel Genetic Loci Provides an Expanded View on the Genetic Architecture of Coronary Artery Disease.	13_28997702
19	11188247	0.840847	0.562973	0	0	0	No	1.14	0.699953	rs56289821-G	intron_variant	rs56289821	4e-15	LDLR	A comprehensive 1,000 Genomes-based genome-wide association meta-analysis of coronary artery disease.	19_11188247
13	29022645	0.708483	0.56467	0	0	0	No	1.05	0.464	rs1924981-T	intron_variant	rs1924981	2e-07	FLT1	Association analyses based on false discovery rate implicate new loci for coronary artery disease.	13_29022645
1	154437896	0.836343	0.565429	0	0	0	No	1.45	NR	rs2229238-?	3_prime_UTR_variant	rs2229238	7e-07	ILR6	A genome-wide association study for coronary artery disease identifies a novel susceptibility locus in the major histocompatibility complex.	1_154437896
8	74824386	0.734897	0.566406	0	0	0	No	0.036	0.915	rs7842194-A	intron_variant	rs7842194	3e-06	intergenic	Identification of 64 Novel Genetic Loci Provides an Expanded View on the Genetic Architecture of Coronary Artery Disease.	8_74824386
10	44741256	0.751967	0.568045	0	0	0	No	0.1308	-0.0759601	10:44741256_A_G	-	rs494207	6.89e-11	CXCL12	Aragam et al, 2021, Medrxiv. Discovery and systematic characterization of risk variants and genes for coronary artery disease in over a million participants	10_44741256
2	85763520	0.568941	0.568102	0	0	0	No	0.0565	0.8141	rs6743030-T	intergenic_variant	rs6743030	2e-23	GGCX,LOC100630918,MAT2A	Identification of 64 Novel Genetic Loci Provides an Expanded View on the Genetic Architecture of Coronary Artery Disease.	2_85763520
21	35593827	0.923236	0.568952	0	0	0	Yes	1.14	0.20047	rs28451064-A	intron_variant	rs28451064	3e-23	KCNE2	Association analyses based on false discovery rate implicate new loci for coronary artery disease.	21_35593827
21	35593827	0.923236	0.568952	0	0	0	Yes		0.13	rs28451064-A	intron_variant	rs28451064	1e-14	LINC00310,KCNE2	Efficiently controlling for case-control imbalance and sample relatedness in large-scale genetic association studies.	21_35593827
21	35593827	0.923236	0.568952	0	0	0	Yes	1.18	0.48	rs28451064-A	intron_variant	rs28451064	2e-08	KCNE2	Genetic analysis in UK Biobank links insulin resistance and transendothelial migration pathways to coronary artery disease.	21_35593827
21	35593827	0.923236	0.568952	0	0	0	No	1.14	0.190872	rs28451064-A	intron_variant	rs28451064	1e-15	KCNE2	A comprehensive 1,000 Genomes-based genome-wide association meta-analysis of coronary artery disease.	21_35593827
21	35593827	0.923236	0.568952	0	0	0	Yes	0.1083	0.2899	rs28451064-A	intron_variant	rs28451064	3e-33	intergenic	Identification of 64 Novel Genetic Loci Provides an Expanded View on the Genetic Architecture of Coronary Artery Disease.	21_35593827
21	35593827	0.923236	0.568952	0	0	0	Yes	0.1193	0.1066	rs28451064-A	intron_variant	rs28451064	7e-33	intergenic	Identification of 64 Novel Genetic Loci Provides an Expanded View on the Genetic Architecture of Coronary Artery Disease.	21_35593827
21	35593827	0.923236	0.568952	0	0	0	Yes	0.119	0.406	rs28451064-A	intron_variant	rs28451064	7e-33	intergenic	Identification of 64 Novel Genetic Loci Provides an Expanded View on the Genetic Architecture of Coronary Artery Disease.	21_35593827
19	45425460	0.541354	0.569219	0	0	0	No	0.032	0.127	rs157595-A	intergenic_variant	rs157595	6e-06	APOC1,APOC1P1	Identification of 64 Novel Genetic Loci Provides an Expanded View on the Genetic Architecture of Coronary Artery Disease.	19_45425460
18	21165163	0.631419	0.571436	0	0	0	No	0.034	0.313	rs1623003-T	intron_variant	rs1623003	6e-07	NPC1	Identification of 64 Novel Genetic Loci Provides an Expanded View on the Genetic Architecture of Coronary Artery Disease.	18_21165163
11	16917219	0.735956	0.572369	0	0	0	No	0.0328	0.988	rs11024074-T	intron_variant	rs11024074	7e-08	PLEKHA7	Identification of 64 Novel Genetic Loci Provides an Expanded View on the Genetic Architecture of Coronary Artery Disease.	11_16917219
17	30033514	0.768607	0.578584	0	0	0	No	1.04	0.53	T		rs76954792	NA	COPRS,RAB11FIP4	Erdmann, J., Kessler, T., Munoz Venegas, L. and Schunkert, H., 2018. A decade of genome-wide association studies for coronary artery disease: the challenges ahead. Cardiovascular research, 114(9), pp.1241-1257.	17_30033514
17	30033514	0.768607	0.578584	0	0	0	Yes	0.0393	0.823	rs76954792-T	intergenic_variant	rs76954792	1e-08	intergenic	Identification of 64 Novel Genetic Loci Provides an Expanded View on the Genetic Architecture of Coronary Artery Disease.	17_30033514
17	30033514	0.768607	0.578584	0	0	0	Yes	0.043	0.215	rs76954792-T	intergenic_variant	rs76954792	2e-08	intergenic	Identification of 64 Novel Genetic Loci Provides an Expanded View on the Genetic Architecture of Coronary Artery Disease.	17_30033514
12	95355541	0.935332	0.578602	0	0	0	No	1.05	0.36	G		rs7306455	NA	NDUFA12,FGD6	Erdmann, J., Kessler, T., Munoz Venegas, L. and Schunkert, H., 2018. A decade of genome-wide association studies for coronary artery disease: the challenges ahead. Cardiovascular research, 114(9), pp.1241-1257.	12_95355541
12	95355541	0.935332	0.578602	0	0	0	Yes	0.0549	0.3385	rs7306455-A	intron_variant	rs7306455	1e-08	NDUFA12	Identification of 64 Novel Genetic Loci Provides an Expanded View on the Genetic Architecture of Coronary Artery Disease.	12_95355541
15	79117133	0.623132	0.579814	0	0	0	No	0.0694	0.4905	rs6495335-T	intron_variant	rs6495335	2e-30	intergenic	Identification of 64 Novel Genetic Loci Provides an Expanded View on the Genetic Architecture of Coronary Artery Disease.	15_79117133
2	26590527	0.743597	0.581159	0	0	0	No	0.036	0.647	rs11690462-A	intron_variant	rs11690462	2e-07	EPT1	Identification of 64 Novel Genetic Loci Provides an Expanded View on the Genetic Architecture of Coronary Artery Disease.	2_26590527
3	14901525	0.513256	0.582958	0	0	0	No	0.0405	0.8719	rs13079221-C	intron_variant	rs13079221	2e-10	FGD5	Identification of 64 Novel Genetic Loci Provides an Expanded View on the Genetic Architecture of Coronary Artery Disease.	3_14901525
2	144200043	0.52107	0.582988	0	0	0	No	0.035	0.087	rs13010737-A	intron_variant	rs13010737	7e-07	ARHGAP15	Identification of 64 Novel Genetic Loci Provides an Expanded View on the Genetic Architecture of Coronary Artery Disease.	2_144200043
7	139757136	0.600906	0.583746	0	0	0	Yes	0.95	0.31	T		rs10237377	NA	PARP12	Howson, J.M., Zhao, W., Barnes, D.R., Ho, W.K., Young, R., Paul, D.S., Waite, L.L., Freitag, D.F., Fauman, E.B., Salfati, E.L. and Sun, B.B., 2017. Fifteen new risk loci for coronary artery disease highlight arterial-wall-specific mechanisms. Nature genetics, 49(7), p.1113.	7_139757136
7	139757136	0.600906	0.583746	0	0	0	No	1.05	0.86	G		rs10237377	NA	PARP12,TBXAS1	Erdmann, J., Kessler, T., Munoz Venegas, L. and Schunkert, H., 2018. A decade of genome-wide association studies for coronary artery disease: the challenges ahead. Cardiovascular research, 114(9), pp.1241-1257.	7_139757136
7	139757136	0.600906	0.583746	0	0	0	Yes	0.0423	0.9382	rs10237377-T	intron_variant	rs10237377	9e-11	PARP12	Identification of 64 Novel Genetic Loci Provides an Expanded View on the Genetic Architecture of Coronary Artery Disease.	7_139757136
7	139757136	0.600906	0.583746	0	0	0	Yes	0.0338	0.3082	rs10237377-T	intron_variant	rs10237377	7e-09	PARP12	Identification of 64 Novel Genetic Loci Provides an Expanded View on the Genetic Architecture of Coronary Artery Disease.	7_139757136
10	122898697	0.941692	0.585241	0	0	0	No	0.0835	0.5016	rs2257129-T	regulatory_region_variant	rs2257129	5e-07	intergenic	Identification of 64 Novel Genetic Loci Provides an Expanded View on the Genetic Architecture of Coronary Artery Disease.	10_122898697
19	17212410	0.544431	0.585249	0	0	0	No	0.0325	0.8384	rs3745348-T	intron_variant	rs3745348	7e-08	MYO9B	Identification of 64 Novel Genetic Loci Provides an Expanded View on the Genetic Architecture of Coronary Artery Disease.	19_17212410
7	107230026	0.777794	0.589799	0	0	0	No	0.0345	0.8891	rs2189839-A	intron_variant	rs2189839	5e-08	BCAP29	Identification of 64 Novel Genetic Loci Provides an Expanded View on the Genetic Architecture of Coronary Artery Disease.	7_107230026
18	47213682	0.773784	0.590154	0	0	0	No	0.231	0.0386092	18:47213682_A_G	-	rs12965923	7.01e-11	LIPG	Aragam et al, 2021, Medrxiv. Discovery and systematic characterization of risk variants and genes for coronary artery disease in over a million participants	18_47213682
1	57020650	0.877376	0.594086	0	0	0	No	0.0669	0.436	rs17416285-C	intron_variant	rs17416285	4e-13	PPAP2B	Identification of 64 Novel Genetic Loci Provides an Expanded View on the Genetic Architecture of Coronary Artery Disease.	1_57020650
1	200646073	0.509207	0.594412	0	0	0	Yes	0.96	0.15	T		rs6700559	NA	DX59/CAMSAP2	Howson, J.M., Zhao, W., Barnes, D.R., Ho, W.K., Young, R., Paul, D.S., Waite, L.L., Freitag, D.F., Fauman, E.B., Salfati, E.L. and Sun, B.B., 2017. Fifteen new risk loci for coronary artery disease highlight arterial-wall-specific mechanisms. Nature genetics, 49(7), p.1113.	1_200646073
1	200646073	0.509207	0.594412	0	0	0	Yes	0.0325	0.3121	rs6700559-T	intron_variant	rs6700559	4e-09	DDX59,LOC101929224	Identification of 64 Novel Genetic Loci Provides an Expanded View on the Genetic Architecture of Coronary Artery Disease.	1_200646073
1	200646073	0.509207	0.594412	0	0	0	Yes	0.0284	0.7208	rs6700559-T	intron_variant	rs6700559	2e-08	DDX59,LOC101929224	Identification of 64 Novel Genetic Loci Provides an Expanded View on the Genetic Architecture of Coronary Artery Disease.	1_200646073
1	200646073	0.509207	0.594412	0	0	0	No	1.04	0.73	C		rs6700559	NA	DDX59,CAMSAP2,KIF14	Erdmann, J., Kessler, T., Munoz Venegas, L. and Schunkert, H., 2018. A decade of genome-wide association studies for coronary artery disease: the challenges ahead. Cardiovascular research, 114(9), pp.1241-1257.	1_200646073
18	57846077	0.705443	0.597484	0	0	0	No	0.0383	0.3755	rs663640-T	intergenic_variant	rs663640	2e-08	intergenic	Identification of 64 Novel Genetic Loci Provides an Expanded View on the Genetic Architecture of Coronary Artery Disease.	18_57846077
1	169094459	0.545435	0.59766	0	0	0	Yes	0.96	0.3	T		rs1892094	NA	ATP1B1	Howson, J.M., Zhao, W., Barnes, D.R., Ho, W.K., Young, R., Paul, D.S., Waite, L.L., Freitag, D.F., Fauman, E.B., Salfati, E.L. and Sun, B.B., 2017. Fifteen new risk loci for coronary artery disease highlight arterial-wall-specific mechanisms. Nature genetics, 49(7), p.1113.	1_169094459
1	169094459	0.545435	0.59766	0	0	0	No	1.04	0.30	C		rs1892094	NA	ATP1B1,BLZF1,CCDC181,F5,NME7,SELP,SLC19A2	Erdmann, J., Kessler, T., Munoz Venegas, L. and Schunkert, H., 2018. A decade of genome-wide association studies for coronary artery disease: the challenges ahead. Cardiovascular research, 114(9), pp.1241-1257.	1_169094459
1	169094459	0.545435	0.59766	0	0	0	Yes	0.0413	0.4717	rs1892094-T	intron_variant	rs1892094	4e-13	ATP1B1,NME7	Identification of 64 Novel Genetic Loci Provides an Expanded View on the Genetic Architecture of Coronary Artery Disease.	1_169094459
1	169094459	0.545435	0.59766	0	0	0	Yes	0.0362	0.2903	rs1892094-T	intron_variant	rs1892094	3e-12	ATP1B1,NME7	Identification of 64 Novel Genetic Loci Provides an Expanded View on the Genetic Architecture of Coronary Artery Disease.	1_169094459
13	99434810	0.526103	0.600227	0	0	0	No	0.4589	0.0270665	13:99434810_C_G	-	rs8000794	4.32e-08	DOCK9	Aragam et al, 2021, Medrxiv. Discovery and systematic characterization of risk variants and genes for coronary artery disease in over a million participants	13_99434810
6	36640585	0.942731	0.603046	0	0	0	No	0.057	0.41	rs147802096-A	intergenic_variant	rs147802096	1e-06	CDKN1A,PANDAR	Identification of 64 Novel Genetic Loci Provides an Expanded View on the Genetic Architecture of Coronary Artery Disease.	6_36640585
13	110837553	0.79365	0.606098	0	0	0	No		0.004	rs638634-T	intron_variant	rs638634	1e-08	COL4A1	Efficiently controlling for case-control imbalance and sample relatedness in large-scale genetic association studies.	13_110837553
2	144186475	0.839132	0.606259	0	0	0	No	0.8393	0.0463305	2:144186475_C_T	-	rs4662330	5.23e-11	ARHGAP15	Aragam et al, 2021, Medrxiv. Discovery and systematic characterization of risk variants and genes for coronary artery disease in over a million participants	2_144186475
16	81510742	0.712298	0.606759	0	0	0	No	0.2676	-0.0323374	16:81510742_C_T	-	rs10493891	1.72e-08	CMIP	Aragam et al, 2021, Medrxiv. Discovery and systematic characterization of risk variants and genes for coronary artery disease in over a million participants	16_81510742
8	56071390	0.936653	0.606934	0	0	0	No	0.075	0.964	rs112001543-T	intron_variant	rs112001543	5e-06	XKR4	Identification of 64 Novel Genetic Loci Provides an Expanded View on the Genetic Architecture of Coronary Artery Disease.	8_56071390
11	120224650	0.632849	0.608375	0	0	0	No	0.03	0.667	rs10892564-A	intron_variant	rs10892564	4e-06	ARHGEF12	Identification of 64 Novel Genetic Loci Provides an Expanded View on the Genetic Architecture of Coronary Artery Disease.	11_120224650
7	107176780	0.785561	0.612177	0	0	0	No	1.05	0.487	rs112370447-T	intron_variant	rs112370447	1e-06	intergenic	Association analyses based on false discovery rate implicate new loci for coronary artery disease.	7_107176780
20	17594729	0.806734	0.612576	0	0	0	No	0.0384	0.305	rs13734-A	3_prime_UTR_variant	rs13734	1e-06	DSTN,RRBP1	Identification of 64 Novel Genetic Loci Provides an Expanded View on the Genetic Architecture of Coronary Artery Disease.	20_17594729
12	95495041	0.931584	0.613044	0	0	0	No	0.08	0.128	rs4762479-T	intron_variant	rs4762479	7e-12	FGD6	Identification of 64 Novel Genetic Loci Provides an Expanded View on the Genetic Architecture of Coronary Artery Disease.	12_95495041
4	106036545	0.848381	0.613678	0	0	0	No	0.036	0.5996	rs17035270-T	intron_variant	rs17035270	4e-07	intergenic	Identification of 64 Novel Genetic Loci Provides an Expanded View on the Genetic Architecture of Coronary Artery Disease.	4_106036545
2	136998064	0.676356	0.615216	0	0	0	No	0.033	0.072	rs13035055-T	intergenic_variant	rs13035055	4e-06	intergenic	Identification of 64 Novel Genetic Loci Provides an Expanded View on the Genetic Architecture of Coronary Artery Disease.	2_136998064
13	33126074	0.672599	0.615513	0	0	0	No	0.6413	0.0289287	13:33126074_C_T	-	rs7991314	2.11e-08	N4BP2L2	Aragam et al, 2021, Medrxiv. Discovery and systematic characterization of risk variants and genes for coronary artery disease in over a million participants	13_33126074
17	27935688	0.589107	0.615775	0	0	0	No	0.04	0.657	rs7220401-T	non_coding_transcript_exon_variant	rs7220401	5e-10	ANKRD13B,CORO6	Identification of 64 Novel Genetic Loci Provides an Expanded View on the Genetic Architecture of Coronary Artery Disease.	17_27935688
17	2125605	0.638921	0.616134	0	0	0	No	1.07	0.5552	rs1231206-A	intron_variant	rs1231206	9e-10	intergenic	Large-scale association analysis identifies 13 new susceptibility loci for coronary artery disease.	17_2125605
8	19940796	0.584832	0.616855	0	0	0	No	0.0432	0.5398	rs11204085-T	intron_variant	rs11204085	5e-14	intergenic	Identification of 64 Novel Genetic Loci Provides an Expanded View on the Genetic Architecture of Coronary Artery Disease.	8_19940796
1	151759104	0.899971	0.621916	0	0	0	No	0.058	0.22	rs4845570-T	intron_variant	rs4845570	8e-11	TDRKH	Identification of 64 Novel Genetic Loci Provides an Expanded View on the Genetic Architecture of Coronary Artery Disease.	1_151759104
4	146784774	0.573479	0.622335	0	0	0	No	0.5309	0.0293922	4:146784774_A_G	-	rs13124853	4.92e-10	ZNF827	Aragam et al, 2021, Medrxiv. Discovery and systematic characterization of risk variants and genes for coronary artery disease in over a million participants	4_146784774
2	45896437	0.542656	0.623517	0	0	0	Yes	0.0332	0.779	rs582384-A	intron_variant	rs582384	8e-09	PRKCE	Identification of 64 Novel Genetic Loci Provides an Expanded View on the Genetic Architecture of Coronary Artery Disease.	2_45896437
2	45896437	0.542656	0.623517	0	0	0	Yes	0.037	0.3092	rs582384-A	intron_variant	rs582384	8e-09	PRKCE	Identification of 64 Novel Genetic Loci Provides an Expanded View on the Genetic Architecture of Coronary Artery Disease.	2_45896437
2	45896437	0.542656	0.623517	0	0	0	No	1.03	0.44	A		rs582384	NA	PRKCE,TMEM247	Erdmann, J., Kessler, T., Munoz Venegas, L. and Schunkert, H., 2018. A decade of genome-wide association studies for coronary artery disease: the challenges ahead. Cardiovascular research, 114(9), pp.1241-1257.	2_45896437
11	16481950	0.896411	0.623862	0	0	0	No	0.048	0.138	rs34156428-A	intron_variant	rs34156428	2e-08	SOX6	Identification of 64 Novel Genetic Loci Provides an Expanded View on the Genetic Architecture of Coronary Artery Disease.	11_16481950
1	114173410	0.85536	0.625373	0	0	0	No	0.1521	0.0521081	1:114173410_A_G	-	rs1230666	6.97e-13	MAGI3	Aragam et al, 2021, Medrxiv. Discovery and systematic characterization of risk variants and genes for coronary artery disease in over a million participants	1_114173410
21	40067445	0.547633	0.62599	0	0	0	No	0.0285	0.2681	rs2836633-A	intergenic_variant	rs2836633	7e-06	intergenic	Identification of 64 Novel Genetic Loci Provides an Expanded View on the Genetic Architecture of Coronary Artery Disease.	21_40067445
6	31888367	0.946705	0.627187	0	0	0	Yes	1.09	0.76	T		rs3130683	NA	C2,C4A,andothers	Erdmann, J., Kessler, T., Munoz Venegas, L. and Schunkert, H., 2018. A decade of genome-wide association studies for coronary artery disease: the challenges ahead. Cardiovascular research, 114(9), pp.1241-1257.	6_31888367
6	31888367	0.946705	0.627187	0	0	0	No	1.08	0.28	rs3130683-T	intron_variant	rs3130683	3e-08	C2	Association analyses based on false discovery rate implicate new loci for coronary artery disease.	6_31888367
13	111108436	0.802869	0.628731	0	0	0	No	0.7836	-0.0505006	13:111108436_C_T	-	rs7333991	7.48e-12	COL4A2	Aragam et al, 2021, Medrxiv. Discovery and systematic characterization of risk variants and genes for coronary artery disease in over a million participants	13_111108436
6	34898455	0.975538	0.629323	0	0	0	No	1.0753	NR	rs12205331-?	intron_variant	rs12205331	6e-06	ANKS1A	Shared genetic susceptibility to ischemic stroke and coronary artery disease: a genome-wide analysis of common variants.	6_34898455
2	238220230	0.633454	0.629741	0	0	0	No	0.033	0.674	rs4496284-A	intergenic_variant	rs4496284	4e-07	intergenic	Identification of 64 Novel Genetic Loci Provides an Expanded View on the Genetic Architecture of Coronary Artery Disease.	2_238220230
15	41436737	0.584146	0.631115	0	0	0	No	0.034	0.537	rs111684993-A	intergenic_variant	rs111684993	3e-07	intergenic	Identification of 64 Novel Genetic Loci Provides an Expanded View on the Genetic Architecture of Coronary Artery Disease.	15_41436737
6	95557471	0.890433	0.631844	0	0	0	No	1.71	0.35	A/T	Intergenic	rs9354144	NA	MANEA-AS1	Charmet, R., Duffy, S., Keshavarzi, S., Gyorgy, B., Marre, M., Rossing, P., McKnight, A.J., Maxwell, A.P., Paterson, A.D., Trégouët, D.A. and Hadjadj, S., 2018. Novel risk genes identified in a genome-wide association study for coronary artery disease in patients with type 1 diabetes. Cardiovascular diabetology, 17(1), p.61.	6_95557471
6	159682206	0.758893	0.631891	0	0	0	No	0.032	0.61	rs294883-T	intron_variant	rs294883	5e-06	FNDC1	Identification of 64 Novel Genetic Loci Provides an Expanded View on the Genetic Architecture of Coronary Artery Disease.	6_159682206
18	47093864	0.636983	0.632632	0	0	0	No	0.033	0.7954	rs2000813-T	missense_variant	rs2000813	2e-06	LIPG	Identification of 64 Novel Genetic Loci Provides an Expanded View on the Genetic Architecture of Coronary Artery Disease.	18_47093864
7	45077978	0.957579	0.632681	0	0	0	No	1.06	0.62	G		rs2107732	NA	CCM2,MYO1G	Erdmann, J., Kessler, T., Munoz Venegas, L. and Schunkert, H., 2018. A decade of genome-wide association studies for coronary artery disease: the challenges ahead. Cardiovascular research, 114(9), pp.1241-1257.	7_45077978
7	45077978	0.957579	0.632681	0	0	0	Yes	0.0567	0.2012	rs2107732-A	missense_variant	rs2107732	4e-08	CCM2	Identification of 64 Novel Genetic Loci Provides an Expanded View on the Genetic Architecture of Coronary Artery Disease.	7_45077978
7	45077978	0.957579	0.632681	0	0	0	Yes	0.061	0.288	rs2107732-A	missense_variant	rs2107732	2e-07	CCM2	Identification of 64 Novel Genetic Loci Provides an Expanded View on the Genetic Architecture of Coronary Artery Disease.	7_45077978
12	3371231	0.598922	0.63342	0	0	0	No	0.0317	0.5905	rs3782774-A	intron_variant	rs3782774	1e-06	TSPAN9	Identification of 64 Novel Genetic Loci Provides an Expanded View on the Genetic Architecture of Coronary Artery Disease.	12_3371231
9	113169775	0.957638	0.633982	0	0	0	Yes	1.14	0.026	C		rs111245230	NA	SVEP1	Erdmann, J., Kessler, T., Munoz Venegas, L. and Schunkert, H., 2018. A decade of genome-wide association studies for coronary artery disease: the challenges ahead. Cardiovascular research, 114(9), pp.1241-1257.	9_113169775
9	113169775	0.957638	0.633982	0	0	0	No	1.12	0.552	rs111245230-C	missense_variant	rs111245230	8e-07	SVEP1	Association analyses based on false discovery rate implicate new loci for coronary artery disease.	9_113169775
9	113169775	0.957638	0.633982	0	0	0	Yes	0.098	0.522	rs111245230-T	missense_variant	rs111245230	8e-09	SVEP1	Identification of 64 Novel Genetic Loci Provides an Expanded View on the Genetic Architecture of Coronary Artery Disease.	9_113169775
17	40270238	0.741069	0.634246	0	0	0	No	0.0423	0.1892	rs2074164-C	intron_variant	rs2074164	7e-09	DHX58,HSPB9,KAT2A,RAB5C	Identification of 64 Novel Genetic Loci Provides an Expanded View on the Genetic Architecture of Coronary Artery Disease.	17_40270238
12	125316055	0.783168	0.645224	0	0	0	No	0.067	0.202	rs11057840-A	intron_variant	rs11057840	2e-13	SCARB1	Identification of 64 Novel Genetic Loci Provides an Expanded View on the Genetic Architecture of Coronary Artery Disease.	12_125316055
17	2117945	0.634276	0.648579	0	0	0	No	1.07	NR	rs2281727-G	intron_variant	rs2281727	1e-07	SMG6	Shared genetic susceptibility to ischemic stroke and coronary artery disease: a genome-wide analysis of common variants.	17_2117945
17	44906949	0.89823	0.649459	0	0	0	No	0.039	0.135	rs8069437-T	intron_variant	rs8069437	2e-06	intergenic	Identification of 64 Novel Genetic Loci Provides an Expanded View on the Genetic Architecture of Coronary Artery Disease.	17_44906949
13	110916118	0.671909	0.650372	0	0	0	No	0.0408	0.444	rs9521678-T	intron_variant	rs9521678	2e-10	COL4A1	Identification of 64 Novel Genetic Loci Provides an Expanded View on the Genetic Architecture of Coronary Artery Disease.	13_110916118
12	125340447	0.556938	0.650496	0	0	0	No	0.039	0.151	rs10128951-A	intron_variant	rs10128951	2e-08	SCARB1	Identification of 64 Novel Genetic Loci Provides an Expanded View on the Genetic Architecture of Coronary Artery Disease.	12_125340447
1	3325912	0.760841	0.655348	0	0	0	Yes	0.0514	0.6693	rs2493298-A	intron_variant	rs2493298	1e-09	PRDM16	Identification of 64 Novel Genetic Loci Provides an Expanded View on the Genetic Architecture of Coronary Artery Disease.	1_3325912
1	3325912	0.760841	0.655348	0	0	0	Yes	0.0567	0.8894	rs2493298-A	intron_variant	rs2493298	2e-09	PRDM16	Identification of 64 Novel Genetic Loci Provides an Expanded View on the Genetic Architecture of Coronary Artery Disease.	1_3325912
1	3325912	0.760841	0.655348	0	0	0	Yes	0.057	0.314	rs2493298-A	intron_variant	rs2493298	2e-09	PRDM16	Identification of 64 Novel Genetic Loci Provides an Expanded View on the Genetic Architecture of Coronary Artery Disease.	1_3325912
1	3325912	0.760841	0.655348	0	0	0	No	1.06	0.91	A		rs2493298	NA	PRDM16,PEX10,PLCH2,RER1	Erdmann, J., Kessler, T., Munoz Venegas, L. and Schunkert, H., 2018. A decade of genome-wide association studies for coronary artery disease: the challenges ahead. Cardiovascular research, 114(9), pp.1241-1257.	1_3325912
6	151003840	0.891049	0.655851	0	0	0	No	0.0591	0.0131	rs12663498-T	intron_variant	rs12663498	1e-09	PLEKHG1	Identification of 64 Novel Genetic Loci Provides an Expanded View on the Genetic Architecture of Coronary Artery Disease.	6_151003840
12	125315647	0.742915	0.656173	0	0	0	No	0.835	-0.0664767	12:125315647_A_G	-	rs7485656	9.05e-19	SCARB1	Aragam et al, 2021, Medrxiv. Discovery and systematic characterization of risk variants and genes for coronary artery disease in over a million participants	12_125315647
10	105643223	0.762369	0.657192	0	0	0	No	0.2707	0.0418102	10:105643223_C_G	-	rs2067831	1.13e-13	OBFC1	Aragam et al, 2021, Medrxiv. Discovery and systematic characterization of risk variants and genes for coronary artery disease in over a million participants	10_105643223
5	66283520	0.790297	0.657385	0	0	0	No	0.0345	0.1296	rs9283706-C	intron_variant	rs9283706	2e-07	MAST4	Identification of 64 Novel Genetic Loci Provides an Expanded View on the Genetic Architecture of Coronary Artery Disease.	5_66283520
4	95496882	0.802952	0.657702	0	0	0	No	0.0365	0.5697	rs2452600-T	missense_variant	rs2452600	1e-07	PDLIM5	Identification of 64 Novel Genetic Loci Provides an Expanded View on the Genetic Architecture of Coronary Artery Disease.	4_95496882
10	30335122	0.633468	0.657974	0	0	0	Yes	1.07	0.72	C		rs2505083	NA	KIAA1462	Erdmann, J., Kessler, T., Munoz Venegas, L. and Schunkert, H., 2018. A decade of genome-wide association studies for coronary artery disease: the challenges ahead. Cardiovascular research, 114(9), pp.1241-1257.	10_30335122
10	30335122	0.633468	0.657974	0	0	0	No	1.07	NR	rs2505083-C	intron_variant	rs2505083	4e-08	KIAA1462	A genome-wide association study in Europeans and South Asians identifies five new loci for coronary artery disease.	10_30335122
10	30335122	0.633468	0.657974	0	0	0	Yes	1.07	0.45			rs2505083	NA	KIAA1462	McPherson, R. and Tybjaerg-Hansen, A., 2016. Genetics of coronary artery disease. Circulation research, 118(4), pp.564-578.	10_30335122
2	218733965	0.856018	0.663076	0	0	0	No	0.108	0.079	rs112941127-A	intron_variant	rs112941127	3e-08	TNS1	Identification of 64 Novel Genetic Loci Provides an Expanded View on the Genetic Architecture of Coronary Artery Disease.	2_218733965
19	41851509	0.568601	0.663299	0	0	0	No	0.0484	0.1174	rs4803455-A	intron_variant	rs4803455	2e-17	B9D2,TGFB1	Identification of 64 Novel Genetic Loci Provides an Expanded View on the Genetic Architecture of Coronary Artery Disease.	19_41851509
19	41851509	0.568601	0.663299	0	0	0	Yes	0.054	0.3982	rs4803455-A	intron_variant	rs4803455	4e-17	B9D2,TGFB1	Identification of 64 Novel Genetic Loci Provides an Expanded View on the Genetic Architecture of Coronary Artery Disease.	19_41851509
12	121416988	0.502041	0.664475	0	0	0	Yes	1.06		G		rs2244608	NA	HNF1A,OASL,C12orf43,andothers	Erdmann, J., Kessler, T., Munoz Venegas, L. and Schunkert, H., 2018. A decade of genome-wide association studies for coronary artery disease: the challenges ahead. Cardiovascular research, 114(9), pp.1241-1257.	12_121416988
12	121416988	0.502041	0.664475	0	0	0	Yes	1.05	0.02	rs2244608-G	intron_variant	rs2244608	2e-08	HNF1A	Genetic analysis in UK Biobank links insulin resistance and transendothelial migration pathways to coronary artery disease.	12_121416988
12	121416988	0.502041	0.664475	0	0	0	No	1.053	0.742	rs2244608-G	intron_variant	rs2244608	8e-10	HFN1A	Association analyses based on false discovery rate implicate new loci for coronary artery disease.	12_121416988
12	121416988	0.502041	0.664475	0	0	0	Yes	0.0518	0.8948	rs2244608-A	intron_variant	rs2244608	7e-19	HNF1A,HNF1A-AS1	Identification of 64 Novel Genetic Loci Provides an Expanded View on the Genetic Architecture of Coronary Artery Disease.	12_121416988
2	71379350	0.628643	0.664669	0	0	0	No	0.0287	0.5285	rs898123-C	intergenic_variant	rs898123	3e-06	MPHOSPH10	Identification of 64 Novel Genetic Loci Provides an Expanded View on the Genetic Architecture of Coronary Artery Disease.	2_71379350
8	22033615	0.965906	0.664813	0	0	0	Yes	0.0784	0.5146	rs6984210-C	intron_variant	rs6984210	1e-11	BMP1	Identification of 64 Novel Genetic Loci Provides an Expanded View on the Genetic Architecture of Coronary Artery Disease.	8_22033615
8	22033615	0.965906	0.664813	0	0	0	Yes	0.0846	0.1428	rs6984210-C	intron_variant	rs6984210	2e-11	BMP1	Identification of 64 Novel Genetic Loci Provides an Expanded View on the Genetic Architecture of Coronary Artery Disease.	8_22033615
8	22033615	0.965906	0.664813	0	0	0	No	1.08		G		rs6984210	NA	BMP1,SFTPC,DMTN,PHYHIP,DOK2,XPO7	Erdmann, J., Kessler, T., Munoz Venegas, L. and Schunkert, H., 2018. A decade of genome-wide association studies for coronary artery disease: the challenges ahead. Cardiovascular research, 114(9), pp.1241-1257.	8_22033615
7	107237807	0.78523	0.665315	0	0	0	No	0.039	0.78	rs7809950-T	intron_variant	rs7809950	4e-08	BCAP29	Identification of 64 Novel Genetic Loci Provides an Expanded View on the Genetic Architecture of Coronary Artery Disease.	7_107237807
2	145286559	0.813364	0.665952	0	0	0	Yes	1.08	0.491	rs17678683-G	intron_variant	rs17678683	1e-07	ZEB2,AC074093.1	Association analyses based on false discovery rate implicate new loci for coronary artery disease.	2_145286559
2	145286559	0.813364	0.665952	0	0	0	Yes	0.056	0.2621	rs17678683-T	intron_variant	rs17678683	3e-07	LOC101928455,ZEB2,ZEB2-AS1	Identification of 64 Novel Genetic Loci Provides an Expanded View on the Genetic Architecture of Coronary Artery Disease.	2_145286559
2	145286559	0.813364	0.665952	0	0	0	No	1.1	0.847627	rs17678683-G	intron_variant	rs17678683	3e-09	ZEB2,ACO74093.1	A comprehensive 1,000 Genomes-based genome-wide association meta-analysis of coronary artery disease.	2_145286559
21	30533076	0.793814	0.666819	0	0	0	No	1.04		G		rs2832227	NA	MAP3K7CL,BACH1	Erdmann, J., Kessler, T., Munoz Venegas, L. and Schunkert, H., 2018. A decade of genome-wide association studies for coronary artery disease: the challenges ahead. Cardiovascular research, 114(9), pp.1241-1257.	21_30533076
21	30533076	0.793814	0.666819	0	0	0	Yes	0.0438	0.5573	rs2832227-A	intron_variant	rs2832227	2e-09	MAP3K7CL	Identification of 64 Novel Genetic Loci Provides an Expanded View on the Genetic Architecture of Coronary Artery Disease.	21_30533076
21	30533076	0.793814	0.666819	0	0	0	Yes	0.0393	0.3025	rs2832227-A	intron_variant	rs2832227	4e-09	MAP3K7CL	Identification of 64 Novel Genetic Loci Provides an Expanded View on the Genetic Architecture of Coronary Artery Disease.	21_30533076
6	12903957	0.674475	0.668111	0	0	0	Yes		NR	rs9349379-?	intron_variant	rs9349379	9e-26	PHACTR1	A genome-wide association study in europeans and South asians identifies 5 new Loci for coronary artery disease.	6_12903957
6	12903957	0.674475	0.668111	0	0	0	Yes		0.42	rs9349379-?	intron_variant	rs9349379	9e-26	PHACTR1	A genome-wide association study in Europeans and South Asians identifies five new loci for coronary artery disease.	6_12903957
6	12903957	0.674475	0.668111	0	0	0	Yes	1.11	0.065	rs9349379-G	intron_variant	rs9349379	1e-35	PHACTR1	Association analyses based on false discovery rate implicate new loci for coronary artery disease.	6_12903957
6	12903957	0.674475	0.668111	0	0	0	Yes		0.152	rs9349379-G	intron_variant	rs9349379	6e-19	PHACTR1	Efficiently controlling for case-control imbalance and sample relatedness in large-scale genetic association studies.	6_12903957
6	12903957	0.674475	0.668111	0	0	0	Yes	1.15	0.863	rs9349379-G	intron_variant	rs9349379	3e-11	PHACTR1	Genetic analysis in UK Biobank links insulin resistance and transendothelial migration pathways to coronary artery disease.	6_12903957
6	12903957	0.674475	0.668111	0	0	0	Yes	1.187	0.349	rs9349379-G	intron_variant	rs9349379	6e-12	PHACTR1	Genome-wide association study in a Lebanese cohort confirms PHACTR1 as a major determinant of coronary artery stenosis.	6_12903957
6	12903957	0.674475	0.668111	0	0	0	Yes	1.338	0.349	rs9349379-G	intron_variant	rs9349379	8e-10	PHACTR1	Genome-wide association study in a Lebanese cohort confirms PHACTR1 as a major determinant of coronary artery stenosis.	6_12903957
6	12903957	0.674475	0.668111	0	0	0	Yes	1.23	0.349	rs9349379-G	intron_variant	rs9349379	4e-07	PHACTR1	Genome-wide association study in a Lebanese cohort confirms PHACTR1 as a major determinant of coronary artery stenosis.	6_12903957
6	12903957	0.674475	0.668111	0	0	0	Yes	1.15	0.46	rs9349379-G	intron_variant	rs9349379	2e-09	PHACTR1	Genome-wide association study in Han Chinese identifies four new susceptibility loci for coronary artery disease.	6_12903957
6	12903957	0.674475	0.668111	0	0	0	No	1.14	0.899622	rs9349379-G	intron_variant	rs9349379	2e-42	PHACTR1	A comprehensive 1,000 Genomes-based genome-wide association meta-analysis of coronary artery disease.	6_12903957
6	12903957	0.674475	0.668111	0	0	0	Yes	0.121	0.993	rs9349379-A	intron_variant	rs9349379	3e-77	PHACTR1	Identification of 64 Novel Genetic Loci Provides an Expanded View on the Genetic Architecture of Coronary Artery Disease.	6_12903957
6	12903957	0.674475	0.668111	0	0	0	Yes	0.1205	0.7666	rs9349379-A	intron_variant	rs9349379	3e-77	PHACTR1	Identification of 64 Novel Genetic Loci Provides an Expanded View on the Genetic Architecture of Coronary Artery Disease.	6_12903957
6	12903957	0.674475	0.668111	0	0	0	Yes	0.1072	0.2211	rs9349379-A	intron_variant	rs9349379	3e-76	PHACTR1	Identification of 64 Novel Genetic Loci Provides an Expanded View on the Genetic Architecture of Coronary Artery Disease.	6_12903957
2	145831428	0.589458	0.671503	0	0	0	No	0.2924	0.0414323	2:145831428_C_T	-	rs10928241	5.78e-13	TEX41	Aragam et al, 2021, Medrxiv. Discovery and systematic characterization of risk variants and genes for coronary artery disease in over a million participants	2_145831428
4	57838583	0.86216	0.672543	0	0	0	Yes	1.06	0.69	T		rs17087335	NA	REST,NOA1	Erdmann, J., Kessler, T., Munoz Venegas, L. and Schunkert, H., 2018. A decade of genome-wide association studies for coronary artery disease: the challenges ahead. Cardiovascular research, 114(9), pp.1241-1257.	4_57838583
4	57838583	0.86216	0.672543	0	0	0	No	1.06	0.97	rs17087335-T	intron_variant	rs17087335	5e-08	NOA1,REST	A comprehensive 1,000 Genomes-based genome-wide association meta-analysis of coronary artery disease.	4_57838583
4	57838583	0.86216	0.672543	0	0	0	Yes	1.06	0.27			rs17087335	NA	REST-NOA1	McPherson, R. and Tybjaerg-Hansen, A., 2016. Genetics of coronary artery disease. Circulation research, 118(4), pp.564-578.	4_57838583
5	9556694	0.781425	0.675965	0	0	0	Yes	0.0516	0.5164	rs1508798-T	intergenic_variant	rs1508798	5e-13	SNHG18,SNORD123	Identification of 64 Novel Genetic Loci Provides an Expanded View on the Genetic Architecture of Coronary Artery Disease.	5_9556694
5	9556694	0.781425	0.675965	0	0	0	No	1.05	0.14	T		rs1508798	NA	SEMA5A,TAS2R1	Erdmann, J., Kessler, T., Munoz Venegas, L. and Schunkert, H., 2018. A decade of genome-wide association studies for coronary artery disease: the challenges ahead. Cardiovascular research, 114(9), pp.1241-1257.	5_9556694
12	121435587	0.545816	0.680338	0	0	0	No	1.08	0.36	rs2259816-T	synonymous_variant	rs2259816	5e-07	C12orf43,HNF1A	New susceptibility locus for coronary artery disease on chromosome 3q22.3.	12_121435587
5	9552338	0.86536	0.681845	0	0	0	No	0.066	0.699	rs17263917-A	intergenic_variant	rs17263917	2e-12	SEMA5A,SNHG18,SNORD123	Identification of 64 Novel Genetic Loci Provides an Expanded View on the Genetic Architecture of Coronary Artery Disease.	5_9552338
12	57780936	0.930958	0.682739	0	0	0	No	0.04	0.273	rs12315434-A	intron_variant	rs12315434	5e-07	intergenic	Identification of 64 Novel Genetic Loci Provides an Expanded View on the Genetic Architecture of Coronary Artery Disease.	12_57780936
19	17844942	0.718922	0.684824	0	0	0	No	0.0511	0.6924	rs7251815-T	intron_variant	rs7251815	1e-13	MAP1S	Identification of 64 Novel Genetic Loci Provides an Expanded View on the Genetic Architecture of Coronary Artery Disease.	19_17844942
11	126275764	0.866102	0.686262	0	0	0	No	0.0344	0.5919	rs7933887-A	5_prime_UTR_variant	rs7933887	4e-07	ST3GAL4	Identification of 64 Novel Genetic Loci Provides an Expanded View on the Genetic Architecture of Coronary Artery Disease.	11_126275764
3	14928077	0.537433	0.687439	0	0	0	Yes	1.05	0.6	rs748431-G	intron_variant	rs748431	3e-08	FGD5	Genetic analysis in UK Biobank links insulin resistance and transendothelial migration pathways to coronary artery disease.	3_14928077
3	14928077	0.537433	0.687439	0	0	0	No	1.04	0.071	G		rs748431	NA	FGD5	Erdmann, J., Kessler, T., Munoz Venegas, L. and Schunkert, H., 2018. A decade of genome-wide association studies for coronary artery disease: the challenges ahead. Cardiovascular research, 114(9), pp.1241-1257.	3_14928077
11	13293182	0.757057	0.687706	0	0	0	No	0.038	0.988	rs11022738-T	regulatory_region_variant	rs11022738	7e-08	ARNTL	Identification of 64 Novel Genetic Loci Provides an Expanded View on the Genetic Architecture of Coronary Artery Disease.	11_13293182
6	126717064	0.606798	0.688713	0	0	0	No	1.04	0.02	A		rs1591805	NA	CENPW	Erdmann, J., Kessler, T., Munoz Venegas, L. and Schunkert, H., 2018. A decade of genome-wide association studies for coronary artery disease: the challenges ahead. Cardiovascular research, 114(9), pp.1241-1257.	6_126717064
6	126717064	0.606798	0.688713	0	0	0	Yes	0.037	0.5807	rs1591805-A	intron_variant	rs1591805	1e-10	CENPW	Identification of 64 Novel Genetic Loci Provides an Expanded View on the Genetic Architecture of Coronary Artery Disease.	6_126717064
[truncated: 573 more rows]

## Sheet: Table S6
Table S6: Single marker and haplotype association results for 15 SNPs in the 9p21 region that have been strongly associated with CHD in prior GWASs
[truncated: 32 more rows]
[truncated: 17 more columns]

## Sheet: Table S7
Table S7: Rare variants within LDL-C pathway, TG pathway, and Lipoprotein(a) genes in both CHD patients and controls for high and moderate impact variants as annotated by VEP and P/LP annotated in ClinVar
[truncated: 619 more rows]

[truncated: 2 more sheets: Table S9, Table Key]
