# Supplementary material for: Validation of Polygenic Risk Scores for Coronary Heart Disease in a Middle Eastern Cohort Using Whole Genome Sequencing
Source: Circ Genom Precis Med. 2022 Oct 12;15(6):e003712. doi: 10.1161/CIRCGEN.122.003712 (PMC9770120; doi:10.1161/CIRCGEN.122.003712)
Supplement: Supplementary file 3 [file hcg-15-e003712-s003.xlsx]

## Sheet: Table 1
Table 1: Baseline characteristics of CHD cases and controls after quality control steps
	CHD Cases				QBB Controls
	Females	Males	All		Females	Males	All
Total	301 (29.68)	713 (70.32)	1014 (100)		3406 (56.68)	2603 (43.32)	6009 (100)
T2D*, N (%)	219 (72.76)	442 (61.99)	661 (65.19)		397 (11.66)	329 (12.64)	726 (12.08)
Hypertension$, N (%)	234 (77.74)	517 (72.51)	751 (74.06)		Not available
Blood Pressure Treatment, N(%)	230 (76.41)	497 (69.71)	727 (71.70)		408 (11.98)	297 (11.41)	705 (11.73)
Dyslipidemia#, N (%)	183 (60.8)	469 (65.78)	652 (64.30)		Not available
Age, Mean (SD)	59.46 (9.54)	58.75 (11.54)	58.96 (10.99)		40.21 (12.87)	39.75 (12.19)	40.01 (12.58)
*: Type 2 diabetes (T2D) status within CHD was defined as fasting blood glucose ≥126 mg/dL, random glucose ≥200 mg/dL, hemoglobin A1C ≥ 6.5%, or a prior diagnosis with oral hypoglycemic or insulin therapy. Within controls, hemoglobin A1C ≥ 6.5% was used to define T2D patients. N (%): sample sizes and the corresponding percentages. Mean (SD): Average and corresponding standard deviation. $Hyperten…

## Sheet: Table 2
Table 2: Most significant lead SNVs with P < 10-5
Chr	SNP	BP37	Nearest Gene	Dst	Plausible Gene(s)	Known	Minor	Major	MAF	OR [CI]	P	MAF cases	MAF controls
1	rs12744230	70186761	LRRC7	0			A	G	0.0129	0.14 [0.06,0.34]	5.36463e-06	0.004073	0.01434
1	rs4623759	106181875	RP11-251P6.1	20			T	C	0.4186	1.35 [1.19,1.53]	3.28394e-06	0.4661	0.4109
2	rs35419456	44087612	ABCG8	0	ABCG8	yes	G	A	0.08364	1.65 [1.33,2.04]	3.76565e-06	0.1087	0.07944
2	rs374018858	241660112	KIF1A	0			C	G	0.01447	2.63 [1.71,4.03]	7.65508e-06	0.02995	0.01194
2	rs75450025	50140955	NRXN1	5			T	C	0.1725	0.66 [0.55,0.79]	7.87176e-06	0.1303	0.1793
3	rs17533223	103812426	RP11-40M23.1	30	MIR548AB	yes	C	A	0.2904	0.72 [0.62,0.83]	5.31739e-06	0.2474	0.2974
4	rs34670339	85211944	RP11-8L2.1	0			A	C	0.08866	0.57 [0.45,0.73]	5.39985e-06	0.06687	0.09219
4	rs58956533	40632608	RBM47	0	RBM47		A	G	0.3261	0.72 [0.63,0.83]	3.43389e-06	0.2958	0.331
4	rs6832677	11350200	MIR572	20	HS3ST1		A	G	0.07864	0.54 [0.41,0.7]	5.44663e-06	0.05179	0.08299
5	rs74863307	131565470	P4HA2	0	P4HA2/SLC22A4	yes	T	C	0.01604	2.6 [1.7,3.97]	8.47043e-06	0.03166	0.01349
7	rs2222625	47345002	TNS3	0			C	T	0.3796	1.36 [1.19,1.54]	3.5499e-06	0.4135	0.3741
7	rs59367931	93343340	GNGT1	0			T	C	0.03802	2.03 [1.49,2.78]	7.08591e-06	0.04767	0.03644
8	rs61421304	19141400	RP11-1080G15.1	24			C	T	0.04778	0.46 [0.33,0.65]	7.73329e-06	0.03147	0.05044
10	rs11595263	132262435	RP11-540N6.1	0			A	G	0.1858	0.66 [0.55,0.78]	1.76758e-06	0.1496	0.1916
10	rs12098338	89828154	MED6P1	19			T	C	0.179	1.44 [1.23,1.69]	5.7723e-06	0.2027	0.1751
12	rs777399929	122244999	AC084018.1	0			T	C	0.01147	3.35 [1.95,5.77]	9.92875e-06	0.01876	0.01028
13	rs9571730	70956931	RNU6-54P	77			G	A	0.1141	1.53 [1.27,1.84]	7.65555e-06	0.1489	0.1084
14	rs78843651	84833187	CTD-2320B12.2	190			C	T	0.03497	0.37 [0.23,0.58]	9.77503e-06	0.01633	0.03807
16	rs9926145	4440745	CORO7-PAM16	0	CORO7-PAM1/CORO7/VASN		G	C	0.05861	0.49 [0.37,0.66]	1.69498e-06	0.05112	0.05983
17	rs12950395	14939577	AC005772.2	0	HS3ST3B1		T	C	0.02753	2.14 [1.52,3.01]	9.77494e-06	0.04014	0.02547
20	rs116668896	11038384	C20orf187	28			T	C	0.01118	0.17 [0.07,0.38]	9.16059e-06	0.005076	0.01218
Chr: Chromosome; BP37: GRCh37 positions; Nearest gene: nearest gene to the lead SNV or the gene that contains the SNV; Dst: Distance (kb) from neartest gene (0 if within the gene); Minor: Minor Allele; Major: Major allele; MAF: Minor Allele Frequency; OR [CI]: Minor Allele Odds ratio and 95% Confidence Interval; Known: Yes of the SNV is within 300KB of a known CHD loci, listed in Supplementary Ta…

## Sheet: Table 3
Table 3: Burden of rare variants for LDL-C, TG, and Lipoprotein(a) genes in both CHD patients and controls
				High impact + P/LP variants
Chr	Gene Name	Start	End	CHD	Controls	CCR	nV	Pb	Ps
				sMAF
LDL genes
1	PCSK9	55505149	55530526	0.0054265	0.00299584	1.81135	4	0.61523	0.647703
2	APOB	21224301	21266945	0.0014793	0.00033286	4.44421	4	1.25 x 10-4	6.12 x 10-5
19	LDLR	11200038	21266945	0.004933	0.00091565	5.38743	9	1.26 x 10-6	5.36 x 10-6
Lipoprotein(a)
6	LPA	160952515	161087407	0.0241842	0.022576	1.07124	8	0.384017	0.676077
TG genes
8	LPL	19759228	19824770	0	0.0001665	0	2	0.828796	0.961372
10	LIPA	90973326	91174314	0	8.321e-05	0	1	-	-
11	APOA5	116660083	116663136	0	0	-	0
11	APOC3	116700422	116703788	0.0148036	0.0135064	1.09605	5	0.297643	0.242686
19	ANGPTL4	8428173	8439257	0.0009862	0.00016644	5.92526	2	0.387063	0.374768
19	APOE	45409011	45412650	0	8.324e-05	0	1	-	-
19	APOC2	45449239	45452822	0	8.378e-05	0	1	-	-
Chr: Chromosome; CCR: Case to control burden of rare variant ratio ; nV: number of variants; sMAF: sum of minor allele frequencies across variants; High and Moderate impact as defined by VEP. -: CCR was not computed when MAF is zero in CHD patients, controls, or both; P/LP: pathogenic/likely pathogenic variants as defined in ClinVar; Pb: Burden test p-value; Pb: SKAT p-value.

## Sheet: Table S1
Table S1: PRS results for various models with different combinations of covariates
		Entire cohort								Age and Sex matched
PRS	Covariates	OR	OR_L	OR_U	AUC	AUC_L	AUC_U	P		OR	OR_L	OR_U	AUC	AUC_L	AUC_U	P
PGS000337	None	1.75867	1.64399	1.88134	0.656015	0.637578	0.674452	1.62522e-60		1.70775	1.60177	1.82075	0.651211	0.634463	0.66796	3.0404e-60
PGS000337	Age+Sex	1.8888	1.73735	2.05346	0.900784	0.891599	0.90997	2.72058e-50		1.76881	1.6563	1.88896	0.68003	0.663712	0.696349	7.0774e-65
PGS000337	Age+Sex+BMI	1.88339	1.73231	2.04765	0.90098	0.891841	0.91012	8.18122e-50		1.77037	1.65768	1.89072	0.680381	0.664067	0.696695	5.64441e-65
PGS000337	Age+Sex+BMI+20 PCs	1.81193	1.66159	1.97587	0.905083	0.896195	0.913971	3.07128e-41		1.73471	1.61939	1.85825	0.70335	0.687466	0.719234	1.64872e-55
PGS000337	20 PCs	1.72753	1.61157	1.85183	0.666938	0.648769	0.685107	1.17608e-53		1.67859	1.56992	1.79478	0.676758	0.66039	0.693126	5.73554e-52
PGS000296	None	1.61959	1.52673	1.7181	0.682677	0.664487	0.700868	1.17231e-57		1.77345	1.65482	1.90058	0.684575	0.668363	0.700786	3.68117e-59
PGS000296	Age+Sex	1.59298	1.486	1.70767	0.900775	0.89162	0.909931	2.30301e-39		1.80956	1.68626	1.94189	0.700659	0.684742	0.716576	5.89862e-61
PGS000296	Age+Sex+BMI	1.59131	1.48476	1.70551	0.900856	0.891732	0.909979	1.99337e-39		1.81215	1.68853	1.94482	0.701326	0.685421	0.717231	4.18608e-61
PGS000296	Age+Sex+BMI+20 PCs	1.52961	1.42374	1.64334	0.904171	0.895263	0.913079	3.46657e-31		1.76443	1.63543	1.9036	0.713617	0.697991	0.729243	1.18224e-48
PGS000296	20 PCs	1.59733	1.50098	1.69987	0.683026	0.664628	0.701424	2.90205e-49		1.7441	1.6186	1.87933	0.695123	0.679106	0.711141	2.82723e-48
PGS000018	None	1.65351	1.55471	1.75858	0.683882	0.66579	0.701973	1.29481e-57		1.80431	1.6811	1.93656	0.68098	0.664747	0.697214	4.08665e-60
PGS000018	Age+Sex	1.61341	1.50259	1.73239	0.900924	0.89175	0.910097	1.20387e-39		1.84793	1.71899	1.98654	0.700048	0.684152	0.715944	3.55669e-62
PGS000018	Age+Sex+BMI	1.61139	1.50104	1.72985	0.901047	0.891914	0.91018	1.11462e-39		1.85166	1.72229	1.99075	0.700925	0.685042	0.716809	2.10482e-62
PGS000018	Age+Sex+BMI+20 PCs	1.53927	1.43093	1.65582	0.903997	0.895049	0.912945	5.06591e-31		1.78599	1.65237	1.93042	0.712154	0.696511	0.727796	2.16222e-48
PGS000018	20 PCs	1.62795	1.52539	1.73741	0.685755	0.667499	0.704012	8.91873e-49		1.76016	1.63092	1.89964	0.690872	0.674815	0.706929	7.66317e-48
PGS000749	None	1.58716	1.48636	1.69481	0.630902	0.612651	0.649153	2.62222e-43		1.60394	1.50634	1.70785	0.63582	0.618889	0.652751	3.02288e-49
PGS000749	Age+Sex	1.69581	1.56437	1.83829	0.89601	0.88671	0.90531	1.09042e-37		1.64426	1.54234	1.75291	0.661073	0.644476	0.67767	2.1448e-52
PGS000749	Age+Sex+BMI	1.69086	1.55984	1.8329	0.896139	0.886876	0.905401	2.63136e-37		1.64692	1.54471	1.75588	0.661542	0.644942	0.678142	1.35279e-52
PGS000749	Age+Sex+BMI+20 PCs	1.65506	1.50592	1.81896	0.90022	0.891264	0.909177	1.35264e-25		1.6578	1.53708	1.788	0.684576	0.668354	0.700799	3.09966e-39
PGS000749	20 PCs	1.63623	1.51472	1.76748	0.645218	0.62695	0.663485	6.81616e-36		1.62722	1.51112	1.75223	0.661014	0.644413	0.677615	4.97868e-38
EnsemblePRS	None	1.81386	1.7018	1.9333	0.694244	0.6764	0.712087	7.98255e-75		1.8957	1.77261	2.02734	0.694239	0.67823	0.710248	8.26648e-78
EnsemblePRS	Age+Sex	1.84623	1.7102	1.99307	0.906153	0.897285	0.91502	1.44554e-55		1.96235	1.83153	2.10252	0.714755	0.699135	0.730375	9.43182e-82
EnsemblePRS	Age+Sex+BMI	1.84217	1.70664	1.98846	0.90618	0.897339	0.91502	2.4349e-55		1.96673	1.83541	2.10744	0.715559	0.699949	0.731168	5.04074e-82
EnsemblePRS	Age+Sex+BMI+20 PCs	1.80047	1.65725	1.95607	0.908976	0.900389	0.917564	5.88599e-44		2.01163	1.85973	2.17595	0.729206	0.713914	0.744498	3.57525e-68
EnsemblePRS	20 PCs	1.85824	1.73055	1.99534	0.702346	0.684466	0.720226	2.93786e-65		1.95357	1.80975	2.10881	0.707956	0.69221	0.723701	4.88841e-66
OR_L: lower confidence interval boundary of OR; OR_U: upper confidence interval boundary of OR; AUC_L: lower confidence interval boundary of AUC; AUC_U: upper confidence interval boundary of AUC;

## Sheet: Table S4
Table S4: The details about the eight GWAS summary statistics used in the replication stage
Study	Cases	Controls	Ethnicity	Publication Year	Cohort	Summary Statistics File names
Schunkert H, König IR, Kathiresan S, Reilly MP, Assimes TL, Holm H et al. Large-scale association analysis identifies 13 new susceptibility loci for coronary artery disease. Nat Genet. 2011 43: 333-338	22233	64762	EUR	2011	GWAS+HapMap2 imputation	cardiogram_gwas_results*
Peden JF, Hopewell JC, Saleheen D, Chambers JC, Hager J, Soranzo N, Collins R, Danesh J, Elliott P, Farrall M, Stirrups K, Zhang W, Hamsten A, Parish S, Lathrop M, Watkins H (Chair), Clarke R, Deloukas P, Kooner J). A genome-wide association study in Europeans and South Asians identifies five new loci for coronary artery disease. Nat Genet. 2011 43: 339-344	15420	15062	EUR+SAS	2011	GWAS Illumina Whole-genome Beachips, ~500K SNPs without imputation; rare and common variants	c4d_cad_discovery_metaanalysis*
CARDIoGRAMplusC4D Consortium, Deloukas P, Kanoni S, Willenborg C, Farrall M, Assimes TL, Thompson JR, et al. Large-scale association analysis identifies new risk loci for coronary artery disease. Nat Genet 2013 45:25-33	63746	130681	EUR+SAS	2013	GWAS metabochip + GWAS imputed with HapMap	cardiogramplusc4d_data*
CARDIoGRAMplusC4D Consortium, M Nikpey, A Goel, H Won, LM Hall C. Willenborg, S Kanoni, D Saleheen et al. A comprehensive 1000 Genomes–based genome-wide association meta-analysis of coronary artery disease. Nat Genet 2015 47:1121-1130	60801	123504	EUR	2015	GWAS imputed with 1KG	cad.additive.Oct2015.pub*
Myocardial Infarction Genetics and CARDIoGRAM Exome Consortia Investigators, Stitziel NO, Stirrups KE, Masca NG, Erdmann J, et al. Coding Variation in ANGPTL4, LPL, and SVEP1 and the Risk of Coronary Disease/. N Engl J Med. 2016 ||| Webb TR, Erdmann J, Stirrups KE, Stitziel NO, Masca NG, et al. Systematic Evaluation of Pleiotropy Identifies 6 Further Loci Associated With Coronary Artery Disease. …	42335	78240	EUR	2017	Exome-chip	MICAD.EUR.ExA.Consortium.PublicRelease.310517*
CP Nelson, A Goel, AS Butterworth, S Kanoni, TR Webb, et al. Association analyses based on false discovery rate implicate new loci for coronary artery disease. Nat Genet 2017 Jul 17 49(9): 1385-1391. doi: 10.1038/ng.3913	10801	137914	EUR	2017	GWAS + imputation 1KG: SOFT CAD cases=10801, HARD CAD=6482	UKBB.GWAS1KG.EXOME.CAD.SOFT.META.PublicRelease.300517.txt*
Koyama S. et al, Population-specific and trans-ancestry genome-wide analyses identify distinct and shared genetic risk loci for coronary artery disease. Nat Genet. 2020;52:1169-1177	25892	142336	Japanese	2020	GWAS + imputation	https://humandbs.biosciencedbc.jp/en/hum0014-v26
FinnGen	7661	85760	EUR Finnish		GWAS + imputation	http://r2.finngen.fi/pheno/I9_CORATHER
SAIGE UKBB	20023	377103	EUR White British		GWAS + imputation	http://pheweb.sph.umich.edu/SAIGE-UKB/pheno/411.4
*http://www.cardiogramplusc4d.org/data-downloads/

## Sheet: Table S5
Table S5: Meta-analysis of the most significant SNVs in public GWAS summary statistics described in Supplementary Table 3 where meta-analysis P < 10-3
Chr	rsName	BP37	Nearest Gene	Dst	Minor	Major	MAF	OR [CI]	P	MAF cases	MAF controls	Meta-analysis P	K	Known	CHD genes
1	rs7528419	109817192	CELSR2	0	G	A	0.1666	0.7 [0.58,0.83]	6.28893e-05	0.1386	0.1711	<10-300	7	yes	SORT1,CELSR2
2	rs114309202	44087612	ABCG8	0	G	A	0.08364	1.65 [1.33,2.04]	3.76565e-06	0.1087	0.07944	3.40704e-06	4	yes	DYNC2LI1,PLEKHH2,ABCG5,ABCG8
11	rs142264789	5772160	TRIM5	0	A	G	0.01976	0.3 [0.16,0.55]	8.42137e-05	0.008638	0.02158	4.57967e-05	4	yes	TRIM5,TRIM22
4	rs17033109	156446231	RP13-487K5.1	8	G	A	0.1553	0.69 [0.58,0.83]	5.21907e-05	0.1289	0.1595	0.000149178	6	yes	intergenic,GUCY1A3,GUCY1A1,MAP9
19	rs62119261	45122043	CEACAM22P	0	C	A	0.06262	1.66 [1.29,2.14]	9.11502e-05	0.06853	0.06165	0.000149189	4	yes	APOE,APOC1,TOMM40
14	rs35696698	103230573	RP11-661D19.3	-6	T	G	0.1906	0.71 [0.6,0.83]	3.54948e-05	0.1605	0.1955	0.000212326	4	no	-
Chr: Chromosome; BP37: GRCh37 positions; Nearest gene: nearest gene to the lead SNV or the gene that contains the SNV; Dst: Distance (kb) from neartest gene (0 if within the gene); Minor: Minor Allele; Major: Major allele; MAF: Minor Allele Frequency; OR [CI]: Minor Allele Odds ratio and 95% Confidence Interval; Known: Yes of the SNV was within 300KB of a known CHD loci, listed in Supplementary T…

## Sheet: Table S8
Table S8: Summary of findings, and biological functions of the identified plausible genes
Chr	rsName	Rep	Gene Name	eQTL SNV	eQTL P	GTEx tissue	CHD risk factors	Biological function relevant to CHD
2	rs1260330	-	SNX17	rs1260330	7.03186e-75	Muscle Skeletal	Total cholesterol levels, LDL-C, Triglyceride levels	SNX17 required for maintenance of normal cell surface levels of APP and LRP1
4	rs7690530	-	RBM47	-			Systolic and diastolic blood pressure, Hypertension, Total Cholesterol Measurement, LDL-C, ApoB Measurement, Carotid Artery Intima Media Thickness	RBM47 is a paralog of A1CF (APOBEC1 Complementation Factor) and is also a cofactor for mRNA editing of ApoB by APOBEC (APOBEC1) to produce the shortened ApoB-48.
7	rs35614549	+	GAPDHP68	-			Transforming growth factor beta measurement, FEV change measurement, idiopathic dilated cardiomyopathy, BMI-adjusted waist-hip ratio
13	rs513479	-	PROZ	rs513479	1.57433e-09	Artery Tibial		PROZ appears to assist hemostasis by binding thrombin and promoting its association with phospholipid vesicles. It also inhibits activity of the coagulation protease factor Xa in the presence of SERPINA10, calcium, and phospholipids
16	rs917306	-	CORO7/CORO7-PAM16/VASN	rs917306	0.000190597	Whole Blood	Systolic Blood Pressure, Waist-Hip Ratio	VASN modulates arterial response to injury in vivo and has lower arterial wall expression with age. CORO7 repression prevents clearance of LDLR-A18-GFP (and hence likely untagged LDLR) from the Golgi Apparatus and mutations in CORO7-PAM reduce the rate of LDLR clearance.
4/17	rs114906338/rs12950395	-	HS3ST1/HS3ST3B1	-				HS3ST1 is the rate limiting 3-O sulfotransferase in the synthesis of anticoagulant heparan sulfate and completes the antithrombin pentasacharide binding site. HS3ST3B1 is also a 3-O sulfotransferase at the same step as HS3ST1, but instead results in the synthesis of non-anticoagulant heparan sulfate.
1	rs7528419	+	CELSR2	rs7528419	2.2314e-76	Muscle Skeletal	Genes previously discovered in GWAS
2	rs114309202	+	ABCG8	-
5	rs75413826	-	P4HA2/SLC22A4	-
11	rs142264789	+	TRIM5	-
14	rs35696698	+	MARK3	rs35696698	0.00666917	Heart Left Ventricle
19	rs62119261	+	APOE	rs62119261	0.033	Artery Tibial
Rep: "Y" if SNV was replicated with meta-analysis P < 10-3. eQTL: SNV that was associated with the corresponding gene expression (P<0.05) in GTEx without FDR adjustement; eQTL P: eQTL P between the SNV and the gene expression; GTEx tissue: tissue where evidence of eQTL was observed; CHD risk factors: a subset of relevant CHD risk factors that were associated with the corresponding gene as shown i…
								-

## Sheet: Table S10
Table S10: List of PRSs that were evaluated in our study and their characteristics
PGS ID*	Nvar	O	Reference	Performance	Training#	Evaluation#
PGS000116	40079	39194	Elliott J et al. JAMA (2020)	C-index = 0.61	Multi-ancestry	Multi-ancestry
PGS000337	75028	74570	Koyama S et al. Nat Genet (2020)	AUC=0.67; OR=1.84	Multi-ancestry	East Asian
PGS000749	1056021	1028613	Gola D et al. Circ Genom Precis Med (2020)	AUC=0.59 - 0.61	European	European
PGS000018	1745179	1669697	Inouye M et al. J Am Coll Cardiol (2018)	C-index = 0.62	Multi-ancestry	Multi-ancestry
PGS000296	6630150	6146138	Wang M et al. J Am Coll Cardiol (2020)	^AUC = 0.79 - 0.80; ^OR = 1.38 - 1.58	South Asian	South Asian
^: This is the name of the PRS we use in the manuscript; *: PGS ID in PGS catalog (https://www.pgscatalog.org/); Nvar: number of variants included in the PRS; O: number of overlapping variants in our study. ^Model includes sex, age, and 5 PCs as covariates; #: Information extracted from the PGS catalog.

## Sheet: AUC differences
	PGS000337	PGS000296	PGS000018	PGS000749	EnsemblePRS
PGS000337	-	0.0635	0.0306	0.00449	4.72e-10
PGS000296	0.0635	-	0.559	1.33e-07	0.000138
PGS000018	0.0306	0.559	-	1.79e-07	0.00234
PGS000749	0.00449	1.33e-07	1.79e-07	-	6.72e-28
EnsemblePRS	4.72e-10	0.000138	0.00234	6.72e-28	-
